# Supplementary material for: Insights into metabolic osmoadaptation of the ectoines-producer bacterium Chromohalobacter salexigens through a high-quality genome scale metabolic model
Source: Microb Cell Fact. 2018 Jan 9;17:2. doi: 10.1186/s12934-017-0852-0 (PMC5759318; doi:10.1186/s12934-017-0852-0)
Supplement: Supplementary file 2 — Additional file 2. Genome-scale metabolic reconstruction of C. salexigens. Details of iPF764 containing all genes associated-reactions and metabolites. [file 12934_2017_852_MOESM2_ESM.xlsx]

## Sheet: Reaction List
Abbreviation	Description	Reaction	GPR	Genes	Proteins	Subsystem	Reversible	Lower bound	Upper bound	Objective	Confidence Score	EC Number	Notes	References
ALAAT	Alanine transaminase	akg[c] + ala-L[c] <=> glu-L[c] + pyr[c]	(Csal_1348)	Csal_1348		Alanine and Aspartate Metabolism	1	-1000	1000	0		2.6.1.2
ALARA	alanine racemase	ala-L[c] <=> ala-D[c]	(Csal_2629)	Csal_2629		Alanine and Aspartate Metabolism	1	-1000	1000	0		5.1.1.1
ASPA	asparaginase	h2o[c] + asn-L[c] <=> asp-L[c] + nh4[c]	(Csal_2037)	Csal_2037		Alanine and Aspartate Metabolism	1	-1000	1000	0		3.5.1.1
ASPAT	Aspartate transaminase	asp-L[c] + akg[c] <=> glu-L[c] + oaa[c]	(Csal_0536) or (Csal_1320)	Csal_0536 Csal_1320		Alanine and Aspartate Metabolism	1	-1000	1000	0		2.6.1.1
AspR	Aspartate racemase	asp-L[c] <=> asp-D[c]	(Csal_0199)	Csal_0199		Alanine and aspartate metabolism	1	-1000	1000	0		5.1.1.13
DAAD	D-Amino acid dehydrogenase	ala-D[c] + fad[c] + h2o[c] -> fadh2[c] + nh4[c] + pyr[c]	(Csal_1318) and (Csal_2708)	Csal_1318 Csal_2708		Alanine and Aspartate Metabolism	0	0	1000	0	0	1.4.99.1
5DGLCNR	5-dehydro-D-gluconate reductase	h[c] + nadph[c] + 5dglcn[c] <=> nadp[c] + glcn[c]	(Csal_1129)	Csal_1129		Alternate Carbon Metabolism	1	-1000	1000	0		1.1.1.69
ALDD2x	aldehyde dehydrogenase (acetaldehyde, NAD)	h2o[c] + nad[c] + acald[c] -> 2 h[c] + nadh[c] + ac[c]	(Csal_0348)	Csal_0348		Alternate Carbon Metabolism	0	0	1000	0	0	1.2.1.3
ALDD2y	aldehyde dehydrogenase (acetaldehyde, NADP)	h2o[c] + nadp[c] + acald[c] -> 2 h[c] + nadph[c] + ac[c]	(Csal_2913)	Csal_2913		Alternate Carbon Metabolism	0	0	1000	0		1.2.1.4
ALDD3y	aldehyde dehydrogenase (propanal, NADP)	h2o[c] + nadp[c] + ppal[c] -> ppa[c] + 2 h[c] + nadph[c]	(Csal_2913)	Csal_2913		Alternate Carbon Metabolism	0	0	1000	0
ALTRH	altronate hydrolase	altrn[c] -> h2o[c] + 2ddglcn[c]	(Csal_1735 and Csal_1749)	Csal_1735 Csal_1749		Alternate Carbon Metabolism	0	0	1000	0		4.2.1.7
AMALT4	Amylomaltase (maltohexaose)	malt[c] + malthx[c] -> glc-D[c] + malthp[c]				Alternate Carbon Metabolism	0	0	1000	0		2.4.1.25
ARAPI	arabinose-5-phosphate isomerase	ru5p-D[c] <=> ara5p[c]	(Csal_2221)	Csal_2221		Alternate Carbon Metabolism	1	-1000	1000	0		5.3.1.13
BIRA	biotin-(acetyl-CoA-carboxylase) ligase	h[c] + atp[c] + btn[c] -> btamp[c] + ppi[c]	(Csal_0406)	Csal_0406		Alternate Carbon Metabolism	0	0	1000	0
CYTDH	Cytidine hydrolase	h2o[c] + cytd[c] -> csn[c] + rib-D[c]	(Csal_1840)	Csal_1840		Alternate Carbon Metabolism	0	0	1000	0		3.2.2.8
DDGALK	2-dehydro-3-deoxygalactonokinase	atp[c] + 2dh3dgal[c] -> h[c] + adp[c] + 2dh3dgal6p[c]	(Csal_2605)	Csal_2605		Alternate Carbon Metabolism	0	0	1000	0		2.7.1.58
DDGLK	2-dehydro-3-deoxygluconokinase	2ddglcn[c] + atp[c] -> h[c] + 2ddg6p[c] + adp[c]	(Csal_0274)	Csal_0274		Alternate Carbon Metabolism	0	0	1000	0		2.7.1.45
DDPGALA	2-dehydro-3-deoxy-6-phosphogalactonate aldolase	2dh3dgal6p[c] <=> pyr[c] + g3p[c]	(Csal_2606)	Csal_2606		Alternate Carbon Metabolism	1	-1000	1000	0		4.1.2.21
DHAPT	Dihydroxyacetone phosphotransferase	dha[c] + pep[c] -> pyr[c] + dhap[c]	(Csal_0355 and Csal_0356)	Csal_0355 Csal_0356		Alternate Carbon Metabolism	0	0	1000	0
DLFDH	Formaldehyde dehydrogenase	h2o[c] + nad[c] + fald[c] <=> 2 h[c] + nadh[c] + for[c]	(Csal_0335)	Csal_0335		Alternate Carbon Metabolism	1	-1000	1000	0		1.2.1.46
DRPA	deoxyribose-phosphate aldolase	2dr5p[c] -> acald[c] + g3p[c]	(Csal_0831)	Csal_0831		Alternate Carbon Metabolism	0	0	1000	0	0	4.1.2.4
G2PP	glycerol-2-phosphate phosphatase	h2o[c] + glyc2p[c] -> pi[c] + glyc[c]	(Csal_1824)	Csal_1824		Alternate Carbon Metabolism	0	0	1000	0
GALCTND	galactonate dehydratase	galctn-D[c] -> h2o[c] + 2dh3dgal[c]	(Csal_2615)	Csal_2615		Alternate Carbon Metabolism	0	0	1000	0		4.2.1.6
GlCD	Glycolate oxidase	o2[c] + glyclt[c] -> h2o2[c] + glx[c]	(Csal_2687 and Csal_2688 and Csal_2689)	Csal_2687 Csal_2688 Csal_2689		Alternate Carbon Metabolism	0	0	1000	0	0	1.1.3.15
GLCRAL	5-dehydro-4-deoxyglucarate aldolase	5dh4dglc[c] -> pyr[c] + 2h3oppan[c]	(Csal_2517)	Csal_2517		Alternate Carbon Metabolism	0	0	1000	0		4.1.2.20
GLCRD	glucarate dehydratase	glcr[c] -> h2o[c] + 5dh4dglc[c]	(Csal_2481 and Csal_2486)	Csal_2481 Csal_2486		Alternate Carbon Metabolism	0	0	1000	0		4.2.1.40
GLYCTO3	Glycolate oxidase	glyclt[c] + mqn8[c] -> glx[c] + mql8[c]	(Csal_2687 and Csal_2688 and Csal_2689)	Csal_2687 Csal_2688 Csal_2689		Alternate Carbon Metabolism	0	0	1000	0
GLYCTO4	Glycolate oxidase	glyclt[c] + 2dmmq8[c] -> glx[c] + 2dmmql8[c]	(Csal_2687 and Csal_2688 and Csal_2689)	Csal_2687 Csal_2688 Csal_2689		Alternate Carbon Metabolism	0	0	1000	0
GLYK	glycerol kinase	atp[c] + glyc[c] -> h[c] + adp[c] + glyc3p[c]	(Csal_2104)	Csal_2104		Alternate Carbon Metabolism	0	0	1000	0		2.7.1.30
GLYPD	glycerol-3-phosphate dehydrogenase (NADP)	nadp[c] + glyc3p[c] <=> h[c] + nadph[c] + dhap[c]	(Csal_2490)	Csal_2490		Alternate Carbon Metabolism	1	-1000	1000	0		1.1.1.94
GNUK	Gluconokinase	atp[c] + glcn[c] -> h[c] + adp[c] + 6pgc[c]	(Csal_0926)	Csal_0926		Alternate Carbon Metabolism	0	0	1000	0		2.7.1.12
HEX4	hexokinase (D-mannose:ATP)	man[c] + atp[c] -> h[c] + adp[c] + man6p[c]				Alternate Carbon Metabolism	0	0	1000	0		2.7.1.7
HEX7	hexokinase (D-fructose:ATP)	atp[c] + fru[c] -> h[c] + adp[c] + f6p[c]	(Csal_0931)	Csal_0931		Alternate Carbon Metabolism	0	0	1000	0		2.7.1.1
HPYRI	hydroxypyruvate isomerase	hpyr[c] <=> 2h3oppan[c]	(Csal_3181)	Csal_3181		Alternate Carbon Metabolism	1	-1000	1000	0		5.3.1.22
HPYRRx	Hydroxypyruvate reductase (NADH)	h[c] + hpyr[c] + nadh[c] -> glyc-R[c] + nad[c]	(Csal_0273) or (Csal_2734)	Csal_0273 Csal_2734		Alternate Carbon Metabolism	0	0	1000	0
HPYRRy	Hydroxypyruvate reductase (NADPH)	h[c] + hpyr[c] + nadph[c] -> nadp[c] + glyc-R[c]	(Csal_0273) or (Csal_2735)	Csal_0273 Csal_2735		Alternate Carbon Metabolism	0	0	1000	0
KDGDH	5-dehydro-4-deoxyglucarate dehydratase	5dh4dglc[c] <=> h2o[c] + 25dop[c] + co2[c]	(Csal_2487)	Csal_2487		Alternate Carbon Metabolism	1	-1000	1000	0	0	4.2.1.41
MALDDH	malate decarboxylating oxidoreductase (decarboxylating)	nad[c] + mal-D[c] -> pyr[c] + nadh[c] + co2[c]	(Csal_2776)	Csal_2776		Alternate Carbon Metabolism	0	0	1000	0		1.1.1.83
MAN6PI	mannose-6-phosphate isomerase	man6p[c] <=> f6p[c]	(Csal_1774) or (Csal_1692)	Csal_1692 Csal_1774		Alternate Carbon Metabolism	1	-1000	1000	0	0	5.3.1.8
MANAO	Mannonate oxidoreductase	nad[c] + mana[c] <=> h[c] + nadh[c] + fruur[c]	(Csal_2979)	Csal_2979		Alternate Carbon Metabolism	1	-1000	1000	0		1.1.1.57
MCITD	2-methylcitrate dehydratase	2mcit[c] -> h2o[c] + 2mcacn[c]	(Csal_2419)	Csal_2419		Alternate Carbon Metabolism	0	0	1000	0		4.2.1.79
MCITL2	methylisocitrate lyase	micit[c] <=> pyr[c] + succ[c]	(Csal_2421)	Csal_2421		Alternate Carbon Metabolism	1	-1000	1000	0		4.1.3.30
MCITS	2-methylcitrate synthase	oaa[c] + h2o[c] + ppcoa[c] -> h[c] + 2mcit[c] + coa[c]	(Csal_2420)	Csal_2420		Alternate Carbon Metabolism	0	0	1000	0		4.1.3.31
MICITDr	2-methylisocitrate dehydratase	h2o[c] + 2mcacn[c] <=> micit[c]	(Csal_2058)	Csal_2058		Alternate Carbon Metabolism	1	-1000	1000	0		4.2.1.99
MLTG1	Maltodextrin glucosidase (maltotriose)	h2o[c] + malttr[c] -> glc-D[c] + malt[c]	(Csal_0261)	Csal_0261		Alternate Carbon Metabolism	0	0	1000	0
MLTG2	Maltodextrin glucosidase (maltotetraose)	h2o[c] + maltttr[c] -> glc-D[c] + malttr[c]	(Csal_0261)	Csal_0261		Alternate Carbon Metabolism	0	0	1000	0
MLTG3	Maltodextrin glucosidase (maltopentaose)	h2o[c] + maltpt[c] -> glc-D[c] + maltttr[c]	(Csal_0261)	Csal_0261		Alternate Carbon Metabolism	0	0	1000	0
MLTG4	Maltodextrin glucosidase (maltohexaose)	h2o[c] + malthx[c] -> glc-D[c] + maltpt[c]	(Csal_0261)	Csal_0261		Alternate Carbon Metabolism	0	0	1000	0
MLTG5	Maltodextrin glucosidase (maltoheptaose)	h2o[c] + malthp[c] -> glc-D[c] + malthx[c]	(Csal_0261)	Csal_0261		Alternate Carbon Metabolism	0	0	1000	0
MNNH	D-mannonate hydrolyase	mana[c] -> h2o[c] + 2ddglcn[c]	(Csal_2980)	Csal_2980		Alternate Carbon Metabolism	0	0	1000	0		4.2.1.8
OTSA	alpha,alpha-trehalose-phosphate synthase (UDP-forming)	g6p[c] + udpg[c] -> h[c] + tre6p[c] + udp[c]	(Csal_0234)	Csal_0234		Alternate Carbon Metabolism	0	0	1000	0	4	2.4.1.15
OTSB	Trehalose-phosphatase (Ots B)	h2o[c] + tre6p[c] -> pi[c] + tre[c]	(Csal_0236)	Csal_0236		Alternate Carbon Metabolism	0	0	1000	0		3.1.3.12
PFK6	6-Phosphofructokinase 1	atp[c] + tag6p-D[c] -> h[c] + adp[c] + tagdp-D[c]	(Csal_1534)	Csal_1534		Alternate Carbon Metabolism	0	0	1000	0		2.7.1.11
PGLYCP	Phosphoglycolate phosphatase	h2o[c] + 2pglyc[c] -> pi[c] + glyclt[c]	(Csal_2324) or (Csal_1857)	Csal_1857 Csal_2324		Alternate Carbon Metabolism	0	0	1000	0		3.1.3.18
PGM	Phosphoglucomutase (pgm)	g1p[c] <=> g6p[c]	(Csal_2983)	Csal_2983		Alternate Carbon Metabolism	1	-1000	1000	0		5.4.2.2
PHOSPEN	Phosphopentomutase	r1p[c] <=> r5p[c]	(Csal_0829) or (Csal_2983)	Csal_0829 Csal_2983		Alternate Carbon Metabolism	1	-1000	1000	0		5.4.2.7
PMANM	phosphomannomutase	man1p[c] <=> man6p[c]	(Csal_2983)	Csal_2983		Alternate Carbon Metabolism	1	-1000	1000	0		5.4.2.8
PPM2	phosphopentomutase 2 (deoxyribose)	2dr1p[c] <=> 2dr5p[c]	(Csal_0829)	Csal_0829		Alternate Carbon Metabolism	1	-1000	1000	0	0	5.4.2.7
PuuA	gamma glutamyl putrescine synthase	glu-L[c] + atp[c] + ptrc[c] -> pi[c] + adp[c] + ggptrc[c]	(Csal_1181)	Csal_1181		Alternate Carbon Metabolism	0	0	1000	0
PuuB	gamma glutamyl putrescine oxidase	h2o[c] + ggptrc[c] + o2[c] + h[c] -> nh4[c] + ggbutal[c] + h2o2[c]	(Csal_1198)	Csal_1198		Alternate Carbon Metabolism	0	0	1000	0
PuuC	gamma-glutamyl-gamma aminobutyric acid dehydrogenase	h2o[c] + nadp[c] + ggbutal[c] <=> nadph[c] + gg4abut[c] + 2 h[c]	(Csal_1187)	Csal_1187		Alternate Carbon Metabolism	1	-1000	1000	0
PuuD	gamma-glutamyl-gamma-aminobutyric acid hydrolase	h2o[c] + gg4abut[c] -> glu-L[c] + 4abut[c]				Alternate Carbon Metabolism	0	0	1000	0
RBK	ribokinase	atp[c] + rib-D[c] -> h[c] + adp[c] + r5p[c]	(Csal_1841)	Csal_1841		Alternate Carbon Metabolism	0	0	1000	0		2.7.1.15
TAGURr	tagaturonate reductase	nad[c] + altrn[c] <=> h[c] + nadh[c] + tagur[c]	(Csal_1734)	Csal_1734		Alternate Carbon Metabolism	1	-1000	1000	0		1.1.1.58
TARTD	L(+)-tartrate dehydratase	tartr-L[c] -> oaa[c] + h2o[c]	(Csal_1834)	Csal_1834		Alternate Carbon Metabolism	0	0	1000	0		4.2.1.32
TGBPA	Tagatose-bisphosphate aldolase	tagdp-D[c] <=> dhap[c] + g3p[c]	(Csal_0640)	Csal_0640		Alternate Carbon Metabolism	1	-1000	1000	0		4.1.2.40
UDPG4E	UDPglucose 4-epimerase	udpg[c] <=> udpgal[c]	(Csal_1722)	Csal_1722		Alternate Carbon Metabolism	1	-1000	1000	0		5.1.3.2
URIH	Uridine hydrolase	h2o[c] + uri[c] -> rib-D[c] + ura[c]	(Csal_1840)	Csal_1840		Alternate Carbon Metabolism	0	0	1000	0		3.2.2.8
UTPGLPHO	UTP glucose-1-phosphate uridylyltransferase	h[c] + g1p[c] + utp[c] -> udpg[c] + ppi[c]	(Csal_1859)	Csal_1859		Alternate Carbon Metabolism	0	0	1000	0		2.7.7.9
XYLK	xylulokinase	atp[c] + xylu-D[c] -> h[c] + adp[c] + xu5p-D[c]	(Csal_0644)	Csal_0644		Alternate Carbon Metabolism	0	0	1000	0		2.7.1.17
XYLRE	D-xylulose reductase	nad[c] + xyl[c] <=> h[c] + nadh[c] + xylu-D[c]	(Csal_2609)	Csal_2609		Alternate Carbon Metabolism	1	-1000	1000	0		1.1.1.9
TREF	alpha,alpha-trehalase	h2o[c] + tre[c] -> 2 glc-D[c]	(Csal_0235 and Csal_1261)	Csal_0235 Csal_1261		Alternate Carbon Metabolism	0	0	1000	0	4	3.2.1.28
ICT	Isocitrate lyase	icit[c] -> succ[c] + glx[c]	(Csal_2449)	Csal_2449		Anaplerotic Reactions	0	0	1000	0		4.1.3.1
MAE	Malate dehydrogenase (oxaloacetate-decarboxylating) (NADP+)	nadp[c] + mal-L[c] -> pyr[c] + nadph[c] + co2[c]	(Csal_0605)	Csal_0605		Anaplerotic Reactions	0	0	1000	0		1.1.1.40
MALDEHx	Malate dehydrogenase (oxaloacetate decarboxylating)	nad[c] + mal-L[c] -> pyr[c] + nadh[c] + co2[c]	(Csal_2963)	Csal_2963		Anaplerotic Reactions	0	0	1000	0		1.1.1.38
PHOSPC	phosphoenolpyruvate carboxykinase (ATP)	oaa[c] + atp[c] -> adp[c] + pep[c] + co2[c]	(Csal_2657)	Csal_2657		Anaplerotic Reactions	0	0	1000	0		4.1.1.49
PPA2	inorganic triphosphatase	h2o[c] + pppi[c] -> h[c] + pi[c] + ppi[c]	(Csal_0581)	Csal_0581		Anaplerotic Reactions	0	0	1000	0		3.6.1.1
PPC	Phosphoenolpyruvate carboxylase	h2o[c] + pep[c] + co2[c] -> oaa[c] + h[c] + pi[c]	(Csal_1640)	Csal_1640		Anaplerotic Reactions	0	0	1000	0		4.1.1.31
ADMDC	adenosylmethionine decarboxylase	amet[c] -> co2[c] + ametam[c]	(Csal_0913)	Csal_0913		Arginine and Proline Metabolism	0	0	1000	0		4.1.1.50
AGMAD	Agmatine deiminase	h2o[c] + agm[c] -> nh4[c] + cbptrc[c]	(Csal_1183 and Csal_1189)	Csal_1183 Csal_1189		Arginine and proline metabolism	0	0	1000	0		3.5.3.12
AGMAT	Agmatinase	h2o[c] + agm[c] -> ptrc[c] + urea[c]	(Csal_2838)	Csal_2838		Arginine and proline metabolism	0	0	1000	0		3.5.3.11
AMBUDEHY1	4-aminobutyraldehyde dehydrogenase	h2o[c] + nad[c] + 4abutn[c] -> 2 h[c] + nadh[c] + 4abut[c]	(Csal_0348) or (Csal_2460) or (Csal_2913)	Csal_0348 Csal_2460 Csal_2913		Arginine and proline metabolism	0	0	1000	0		1.2.1.3
AMPTASEPG	aminopeptidase (pro-gly)	h2o[c] + progly[c] -> pro-L[c] + gly[c]	(Csal_2521)	Csal_2521		Arginine and Proline Metabolism	0	0	1000	0		3.4.11.2
ARGA	Amino-acid N-acetyltransferase (Arg A)	glu-L[c] + accoa[c] -> h[c] + coa[c] + acglu[c]	(Csal_0713)	Csal_0713		Arginine and Proline Metabolism	0	0	1000	0		2.3.1.1
ARGB	Acetylglutamate kinase (Arg B)	atp[c] + acglu[c] -> adp[c] + acg5p[c]	(Csal_2984)	Csal_2984		Arginine and Proline Metabolism	0	0	1000	0		2.7.2.8
ARGC	N-acetyl-gamma-glutamyl-phosphate reductase (Arg C)	nadp[c] + pi[c] + acg5sa[c] <=> h[c] + nadph[c] + acg5p[c]	(Csal_2714)	Csal_2714		Arginine and Proline Metabolism	1	-1000	1000	0		1.2.1.38
ARGD	Acetylornithine transaminase (Arg D)	akg[c] + acorn[c] <=> glu-L[c] + acg5sa[c]	(Csal_2808)	Csal_2808		Arginine and Proline Metabolism	1	-1000	1000	0		2.6.1.11
ARGDECA	Arginine decarboxylase	h[c] + arg-L[c] -> co2[c] + agm[c]	(Csal_0544)	Csal_0544		Arginine and proline metabolism	0	0	1000	0		4.1.1.19
ARGE	Acetylornithine deacetylase (Arg E)	h2o[c] + acorn[c] -> ac[c] + orn[c]	(Csal_1147) or (Csal_2386)	Csal_1147 Csal_2386		Arginine and Proline Metabolism	0	0	1000	0		3.5.1.16
ARGJ	Glutamate N-acetyltransferase protein (Arg J)	glu-L[c] + acorn[c] <=> acglu[c] + orn[c]	(Csal_2180)	Csal_2180		Arginine and Proline Metabolism	1	-1000	1000	0		2.3.1.35
ARGSLY	Argininosuccinate lyase	argsuc[c] <=> arg-L[c] + fum[c]	(Csal_3110)	Csal_3110		Arginine and Proline Metabolism	1	-1000	1000	0		4.3.2.1
ARGSSY	Argininosuccinate synthase	asp-L[c] + atp[c] + citr-L[c] -> h[c] + ppi[c] + amp[c] + argsuc[c]	(Csal_2127)	Csal_2127		Arginine and Proline Metabolism	0	0	1000	0		6.3.4.5
AST	Arginine succinyltransferase	succoa[c] + arg-L[c] -> h[c] + coa[c] + sucarg[c]	(Csal_2806 and Csal_2807)	Csal_2806 Csal_2807		Arginine and Proline Metabolism	0	0	1000	0		2.3.1.109
CARPHOSY	carbamoyl-phosphate synthase	h2o[c] + 2 atp[c] + gln-L[c] + hco3[c] -> glu-L[c] + 2 h[c] + pi[c] + 2 adp[c] + cbp[c]	(Csal_3085 and Csal_3086)	Csal_3085 Csal_3086		Arginine and Proline Metabolism	0	0	1000	0		6.3.5.5
G5SADs	L-glutamate 5-semialdehyde dehydratase (spontaneous)	glu5sa[c] -> h2o[c] + h[c] + 1pyr5c[c]	spontaneos	spontaneos		Arginine and Proline Metabolism	0	0	1000	0	0
GLUKIN	Glutamate 5-kinase	glu-L[c] + atp[c] -> adp[c] + glu5p[c]	(Csal_0477)	Csal_0477		Arginine and Proline Metabolism	0	0	1000	0		2.7.2.11
GLUSEDEHY	Glutamate-5-semialdehyde dehydrogenase	h[c] + nadph[c] + glu5p[c] -> nadp[c] + pi[c] + glu5sa[c]	(Csal_1541)	Csal_1541		Arginine and Proline Metabolism	0	0	1000	0		1.2.1.41
MTAN	methylthioadenosine nucleosidase	h2o[c] + 5mta[c] -> 5mtr[c] + ade[c]	(Csal_2050)	Csal_2050		Arginine and Proline Metabolism	0	0	1000	0		3.2.2.16
NACODA	N-acetylornithine deacetylase	h2o[c] + acg5sa[c] -> ac[c] + glu5sa[c]	(Csal_1147) or (Csal_2386)	Csal_1147 Csal_2386		Arginine and Proline Metabolism	0	0	1000	0
NCARA	N-Carbamoylputrescine amidohydrolase	h2o[c] + cbptrc[c] -> nh4[c] + ptrc[c] + co2[c]	(Csal_1580)	Csal_1580		Arginine and proline metabolism	0	0	1000	0		3.5.1.53
ORNICAR	Ornithine carbamoyltransferase	orn[c] + cbp[c] <=> h[c] + pi[c] + citr-L[c]	(Csal_2130)	Csal_2130		Arginine and Proline Metabolism	1	-1000	1000	0		2.1.3.3
ORNICY	Ornithine cyclodeaminase	orn[c] -> nh4[c] + pro-L[c]	(Csal_2722)	Csal_2722		Arginine and Proline Metabolism	0	0	1000	0		4.3.1.12
P5CD	1-pyrroline-5-carboxylate dehydrogenase	2 h2o[c] + nad[c] + 1pyr5c[c] -> glu-L[c] + h[c] + nadh[c]	(Csal_1249)	Csal_1249		Arginine and Proline Metabolism	0	0	1000	0		1.2.1.88
PROA	Proline dehydrogenase (Pro A)	fad[c] + pro-L[c] -> fadh2[c] + h[c] + 1pyr5c[c]	(Csal_1249)	Csal_1249		Arginine and Proline Metabolism	0	0	1000	0		1.5.99.8
PROC	Pyrroline-5-carboxylate reductase (Pro C)	2 h[c] + nadph[c] + 1pyr5c[c] -> nadp[c] + pro-L[c]	(Csal_3055)	Csal_3055		Arginine and Proline Metabolism	0	0	1000	0		1.5.1.2
PUTRPYA	Putrecine-pyruvate aminotransferase	2 h[c] + pyr[c] + ptrc[c] -> ala-L[c] + 4abutn[c]	(Csal_1185)	Csal_1185		Arginine and proline metabolism	0	0	1000	0		2.6.1.62
SADH	Succinylarginine dihydrolase	2 h2o[c] + 2 h[c] + sucarg[c] -> 2 nh4[c] + co2[c] + sucorn[c]	(Csal_2804)	Csal_2804		Arginine and Proline Metabolism	0	0	1000	0		2.6.1.69
SGDS	Succinylglutamate desuccinylase	h2o[c] + sucglu[c] -> glu-L[c] + succ[c]	(Csal_2780)	Csal_2780		Arginine and Proline Metabolism	0	0	1000	0
SGSAD	Succinylglutamic semialdehyde dehydrogenase	h2o[c] + nad[c] + sucgsa[c] -> 2 h[c] + nadh[c] + sucglu[c]	(Csal_2805)	Csal_2805		Arginine and Proline Metabolism	0	0	1000	0
SOTA	Succinylornithine transaminase	akg[c] + sucorn[c] -> glu-L[c] + sucgsa[c]	(Csal_2808)	Csal_2808		Arginine and Proline Metabolism	0	0	1000	0
SPMS	spermidine synthase	ptrc[c] + ametam[c] -> 5mta[c] + spmd[c] + h[c]	(Csal_0119)	Csal_0119		Arginine and Proline Metabolism	0	0	1000	0		2.5.1.16
SSALx	succinate-semialdehyde dehydrogenase (NAD)	h2o[c] + nad[c] + sucsal[c] -> succ[c] + 2 h[c] + nadh[c]	(Csal_1290)	Csal_1290		Arginine and Proline Metabolism	0	0	1000	0		1.2.1.24
SUCSDEH1	Succinate-semialdehyde dehydrogenase [NAD(P)+]	h2o[c] + nadp[c] + sucsal[c] -> succ[c] + 2 h[c] + nadph[c]	(Csal_0646) or (Csal_1290) or (Csal_2291) or (Csal_3191) or (Csal_2721)	Csal_0646 Csal_1290 Csal_2291 Csal_2721 Csal_3191		Arginine and Proline Metabolism	0	0	1000	0		1.2.1.16
URE	urease	h2o[c] + urea[c] -> co2[c] + 2 nh4[c]	(Csal_2305 and Csal_2306 and Csal_2307)	Csal_2305 Csal_2306 Csal_2307		Arginine and Proline Metabolism	0	0	1000	0	0	3.5.1.5
PHOSRIBOKI	phosphoribulokinase	atp[c] + ru5p-D[c] -> adp[c] + dr15bp[c] + h[c]	(Csal_0910)	Csal_0910		Carbon fixation in photosynthetic organisms	0	0	1000	0		2.7.1.19
RIBUBISCAR	ribulose-bisphosphate carboxylase	h2o[c] + co2[c] + dr15bp[c] -> 2 h[c] + 2 3pg[c]	(Csal_3215)	Csal_3215		Carbon fixation in photosynthetic organisms	0	0	1000	0		4.1.1.39
3HYDRODEHY1	3-hydroxyacyl-[acyl-carrier-protein] dehydratase (n-C10:0)	3hdecACP[c] -> h2o[c] + tdec2eACP[c]	(Csal_0457 and Csal_0574)	Csal_0457 Csal_0574		Cell Envelope Biosynthesis	0	0	1000	0	0	4.2.1.59
3HYDRODEHY10	3-hydroxyacyl-[acyl-carrier-protein] dehydratase (n-C4:0)	3haACP[c] -> h2o[c] + but2eACP[c]	(Csal_0457 and Csal_0574)	Csal_0457 Csal_0574		Cell Envelope Biosynthesis	0	0	1000	0	0	4.2.1.59
3HYDRODEHY11	3-hydroxyacyl-[acyl-carrier-protein] dehydratase (n-C6:0)	3hhexACP[c] -> h2o[c] + thex2eACP[c]	(Csal_0457 and Csal_0574)	Csal_0457 Csal_0574		Cell Envelope Biosynthesis	0	0	1000	0	0	4.2.1.59
3HYDRODEHY12	3-hydroxyacyl-[acyl-carrier-protein] dehydratase (n-C8:0)	3hoctACP[c] -> h2o[c] + toct2eACP[c]	(Csal_0457 and Csal_0574)	Csal_0457 Csal_0574		Cell Envelope Biosynthesis	0	0	1000	0	0	4.2.1.59
3HYDRODEHY2	3-hydroxyacyl-[acyl-carrier-protein] dehydratase (n-C12:0)	3hddecACP[c] -> h2o[c] + tddec2eACP[c]	(Csal_0457 and Csal_0574)	Csal_0457 Csal_0574		Cell Envelope Biosynthesis	0	0	1000	0	0	4.2.1.59
3HYDRODEHY3	3-hydroxyacyl-[acyl-carrier-protein] dehydratase (n-C12:1)	3hcddec5eACP[c] -> h2o[c] + t3c5ddeceACP[c]	(Csal_0457 and Csal_0574)	Csal_0457 Csal_0574		Cell Envelope Biosynthesis	0	0	1000	0	0	4.2.1.59
3HYDRODEHY4	3-hydroxyacyl-[acyl-carrier-protein] dehydratase (n-C14:0)	3hmrsACP[c] -> h2o[c] + tmrs2eACP[c]	(Csal_0457 and Csal_0574)	Csal_0457 Csal_0574		Cell Envelope Biosynthesis	0	0	1000	0	0	4.2.1.59
3HYDRODEHY5	3-hydroxyacyl-[acyl-carrier-protein] dehydratase (n-C14:1)	3hcmrs7eACP[c] -> h2o[c] + t3c7mrseACP[c]	(Csal_0457 and Csal_0574)	Csal_0457 Csal_0574		Cell Envelope Biosynthesis	0	0	1000	0	0	4.2.1.59
3HYDRODEHY6	3-hydroxyacyl-[acyl-carrier-protein] dehydratase (n-C16:0)	3hpalmACP[c] -> h2o[c] + tpalm2eACP[c]	(Csal_0457 and Csal_0574)	Csal_0457 Csal_0574		Cell Envelope Biosynthesis	0	0	1000	0	0	4.2.1.59
3HYDRODEHY7	3-hydroxyacyl-[acyl-carrier-protein] dehydratase (n-C16:1)	3hcpalm9eACP[c] -> h2o[c] + t3c9palmeACP[c]	(Csal_0457 and Csal_0574)	Csal_0457 Csal_0574		Cell Envelope Biosynthesis	0	0	1000	0	0	4.2.1.59
3HYDRODEHY8	3-hydroxyacyl-[acyl-carrier-protein] dehydratase (n-C18:0)	3hoctaACP[c] -> h2o[c] + toctd2eACP[c]	(Csal_0457 and Csal_0574)	Csal_0457 Csal_0574		Cell Envelope Biosynthesis	0	0	1000	0	0	4.2.1.59
3HYDRODEHY9	3-hydroxyacyl-[acyl-carrier-protein] dehydratase (n-C18:1)	3hcvac11eACP[c] -> h2o[c] + t3c11vaceACP[c]	(Csal_0457 and Csal_0574)	Csal_0457 Csal_0574		Cell Envelope Biosynthesis	0	0	1000	0	0	4.2.1.59
3OXOARED1	3-oxoacyl-[acyl-carrier-protein] reductase (n-C10:0)	h[c] + nadph[c] + 3odecACP[c] <=> nadp[c] + 3hdecACP[c]	(Csal_0785 and Csal_1601 and Csal_1758 and Csal_2157 and Csal_2760)	Csal_0785 Csal_1601 Csal_1758 Csal_2157 Csal_2760		Cell Envelope Biosynthesis	1	-1000	1000	0	0	1.1.1.100
3OXOARED10	3-oxoacyl-[acyl-carrier-protein] reductase (n-C4:0)	h[c] + nadph[c] + actACP[c] <=> nadp[c] + 3haACP[c]	(Csal_0785 and Csal_1601 and Csal_1758 and Csal_2157 and Csal_2760)	Csal_0785 Csal_1601 Csal_1758 Csal_2157 Csal_2760		Cell Envelope Biosynthesis	1	-1000	1000	0	0	1.1.1.100
3OXOARED11	3-oxoacyl-[acyl-carrier-protein] reductase (n-C6:0)	h[c] + nadph[c] + 3ohexACP[c] <=> nadp[c] + 3hhexACP[c]	(Csal_0785 and Csal_1601 and Csal_1758 and Csal_2157 and Csal_2760)	Csal_0785 Csal_1601 Csal_1758 Csal_2157 Csal_2760		Cell Envelope Biosynthesis	1	-1000	1000	0	0	1.1.1.100
3OXOARED12	3-oxoacyl-[acyl-carrier-protein] reductase (n-C8:0)	h[c] + nadph[c] + 3ooctACP[c] <=> nadp[c] + 3hoctACP[c]	(Csal_0785 and Csal_1601 and Csal_1758 and Csal_2157 and Csal_2760)	Csal_0785 Csal_1601 Csal_1758 Csal_2157 Csal_2760		Cell Envelope Biosynthesis	1	-1000	1000	0	0	1.1.1.100
3OXOARED2	3-oxoacyl-[acyl-carrier-protein] reductase (n-C12:0)	h[c] + nadph[c] + 3oddecACP[c] <=> nadp[c] + 3hddecACP[c]	(Csal_0785 and Csal_1601 and Csal_1758 and Csal_2157 and Csal_2760)	Csal_0785 Csal_1601 Csal_1758 Csal_2157 Csal_2760		Cell Envelope Biosynthesis	1	-1000	1000	0	0	1.1.1.100
3OXOARED3	3-oxoacyl-[acyl-carrier-protein] reductase (n-C12:1)	h[c] + nadph[c] + 3ocddec5eACP[c] -> nadp[c] + 3hcddec5eACP[c]	(Csal_0785 and Csal_1601 and Csal_1758 and Csal_2157 and Csal_2760)	Csal_0785 Csal_1601 Csal_1758 Csal_2157 Csal_2760		Cell Envelope Biosynthesis	0	0	1000	0		1.1.1.100
3OXOARED4	3-oxoacyl-[acyl-carrier-protein] reductase (n-C14:0)	h[c] + nadph[c] + 3omrsACP[c] <=> nadp[c] + 3hmrsACP[c]	(Csal_0785 and Csal_1601 and Csal_1758 and Csal_2157 and Csal_2760)	Csal_0785 Csal_1601 Csal_1758 Csal_2157 Csal_2760		Cell Envelope Biosynthesis	1	-1000	1000	0	0	1.1.1.100
3OXOARED5	3-oxoacyl-[acyl-carrier-protein] reductase (n-C14:1)	h[c] + nadph[c] + 3ocmrs7eACP[c] -> nadp[c] + 3hcmrs7eACP[c]	(Csal_0785 and Csal_1601 and Csal_1758 and Csal_2157 and Csal_2760)	Csal_0785 Csal_1601 Csal_1758 Csal_2157 Csal_2760		Cell Envelope Biosynthesis	0	0	1000	0		1.1.1.100
3OXOARED6	3-oxoacyl-[acyl-carrier-protein] reductase (n-C16:0)	h[c] + nadph[c] + 3opalmACP[c] <=> nadp[c] + 3hpalmACP[c]	(Csal_0785 and Csal_1601 and Csal_1758 and Csal_2157 and Csal_2760)	Csal_0785 Csal_1601 Csal_1758 Csal_2157 Csal_2760		Cell Envelope Biosynthesis	1	-1000	1000	0	0	1.1.1.100
3OXOARED7	3-oxoacyl-[acyl-carrier-protein] reductase (n-C16:1)	h[c] + nadph[c] + 3ocpalm9eACP[c] -> nadp[c] + 3hcpalm9eACP[c]	(Csal_0785 and Csal_1601 and Csal_1758 and Csal_2157 and Csal_2760)	Csal_0785 Csal_1601 Csal_1758 Csal_2157 Csal_2760		Cell Envelope Biosynthesis	0	0	1000	0		1.1.1.100
3OXOARED8	3-oxoacyl-[acyl-carrier-protein] reductase (n-C18:0)	h[c] + nadph[c] + 3ooctdACP[c] <=> nadp[c] + 3hoctaACP[c]	(Csal_0785 and Csal_1601 and Csal_1758 and Csal_2157 and Csal_2760)	Csal_0785 Csal_1601 Csal_1758 Csal_2157 Csal_2760		Cell Envelope Biosynthesis	1	-1000	1000	0	0	1.1.1.100
3OXOARED9	3-oxoacyl-[acyl-carrier-protein] reductase (n-C18:1)	h[c] + nadph[c] + 3ocvac11eACP[c] -> nadp[c] + 3hcvac11eACP[c]	(Csal_0785 and Csal_1601 and Csal_1758 and Csal_2157 and Csal_2760)	Csal_0785 Csal_1601 Csal_1758 Csal_2157 Csal_2760		Cell Envelope Biosynthesis	0	0	1000	0		1.1.1.100
3OXOASYN1	3-oxoacyl-[acyl-carrier-protein] synthase (n-C10:0)	h[c] + malACP[c] + ocACP[c] -> co2[c] + 3odecACP[c] + ACP[c]	(Csal_0456 and Csal_2758)	Csal_0456 Csal_2758		Cell Envelope Biosynthesis	0	0	1000	0	0	2.3.1.41
3OXOASYN10	3-oxoacyl-[acyl-carrier-protein] synthase (n-C6:0)	h[c] + malACP[c] + butACP[c] -> co2[c] + ACP[c] + 3ohexACP[c]	(Csal_0456 and Csal_2758)	Csal_0456 Csal_2758		Cell Envelope Biosynthesis	0	0	1000	0	0	2.3.1.41
3OXOASYN11	3-oxoacyl-[acyl-carrier-protein] synthase (n-C8:0)	h[c] + malACP[c] + hexACP[c] -> co2[c] + ACP[c] + 3ooctACP[c]	(Csal_0456 and Csal_2758)	Csal_0456 Csal_2758		Cell Envelope Biosynthesis	0	0	1000	0	0	2.3.1.41
3OXOASYN2	3-oxoacyl-[acyl-carrier-protein] synthase (n-C12:0)	h[c] + malACP[c] + dcaACP[c] -> co2[c] + ACP[c] + 3oddecACP[c]	(Csal_0456 and Csal_2758)	Csal_0456 Csal_2758		Cell Envelope Biosynthesis	0	0	1000	0	0	2.3.1.41
3OXOASYN3	3-oxoacyl-[acyl-carrier-protein] synthase (n-C12:1)	h[c] + malACP[c] + cdec3eACP[c] -> co2[c] + ACP[c] + 3ocddec5eACP[c]	(Csal_0456 and Csal_2758)	Csal_0456 Csal_2758		Cell Envelope Biosynthesis	0	0	1000	0	0	2.3.1.41
3OXOASYN4	3-oxoacyl-[acyl-carrier-protein] synthase (n-C14:0)	h[c] + malACP[c] + ddcaACP[c] -> co2[c] + ACP[c] + 3omrsACP[c]	(Csal_0456 and Csal_2758)	Csal_0456 Csal_2758		Cell Envelope Biosynthesis	0	0	1000	0	0	2.3.1.41
3OXOASYN5	3-oxoacyl-[acyl-carrier-protein] synthase (n-C14:1)	h[c] + malACP[c] + cddec5eACP[c] -> co2[c] + ACP[c] + 3ocmrs7eACP[c]	(Csal_0456 and Csal_2758)	Csal_0456 Csal_2758		Cell Envelope Biosynthesis	0	0	1000	0	0	2.3.1.41
3OXOASYN6	3-oxoacyl-[acyl-carrier-protein] synthase (n-C16:0)	h[c] + malACP[c] + myrsACP[c] -> co2[c] + ACP[c] + 3opalmACP[c]	(Csal_0456 and Csal_2758)	Csal_0456 Csal_2758		Cell Envelope Biosynthesis	0	0	1000	0	0	2.3.1.41
3OXOASYN7	3-oxoacyl-[acyl-carrier-protein] synthase (n-C16:1)	h[c] + malACP[c] + tdeACP[c] -> co2[c] + ACP[c] + 3ocpalm9eACP[c]	(Csal_0456 and Csal_2758)	Csal_0456 Csal_2758		Cell Envelope Biosynthesis	0	0	1000	0	0	2.3.1.41
3OXOASYN8	3-oxoacyl-[acyl-carrier-protein] synthase (n-C18:0)	h[c] + malACP[c] + palmACP[c] -> co2[c] + ACP[c] + 3ooctdACP[c]	(Csal_0456 and Csal_2758)	Csal_0456 Csal_2758		Cell Envelope Biosynthesis	0	0	1000	0	0	2.3.1.41
3OXOASYN9	3-oxoacyl-[acyl-carrier-protein] synthase (n-C18:1)	h[c] + malACP[c] + hdeACP[c] -> co2[c] + ACP[c] + 3ocvac11eACP[c]	(Csal_0456 and Csal_2758)	Csal_0456 Csal_2758		Cell Envelope Biosynthesis	0	0	1000	0	0	2.3.1.41
AACPS1	acyl-[acyl-carrier-protein] synthetase (n-C14:0)	atp[c] + ACP[c] + ttdca[c] -> ppi[c] + amp[c] + myrsACP[c]				Cell Envelope Biosynthesis	0	0	1000	0		6.2.1.20
AACPS2	acyl-[acyl-carrier-protein] synthetase (n-C14:1)	atp[c] + ACP[c] + ttdcea[c] -> ppi[c] + amp[c] + tdeACP[c]				Cell Envelope Biosynthesis	0	0	1000	0		6.2.1.20
AACPS3	acyl-[acyl-carrier-protein] synthetase (n-C16:0)	atp[c] + ACP[c] + hdca[c] -> ppi[c] + amp[c] + palmACP[c]				Cell Envelope Biosynthesis	0	0	1000	0		6.2.1.20
AACPS4	acyl-[acyl-carrier-protein] synthetase (n-C16:1)	atp[c] + ACP[c] + hdcea[c] -> ppi[c] + amp[c] + hdeACP[c]				Cell Envelope Biosynthesis	0	0	1000	0		6.2.1.20
AACPS5	acyl-[acyl-carrier-protein] synthetase (n-C18:1)	atp[c] + ACP[c] + ocdcea[c] -> ppi[c] + amp[c] + octeACP[c]				Cell Envelope Biosynthesis	0	0	1000	0		6.2.1.20
AACPS6	acyl-[acyl-carrier-protein] synthetase (n-C18:0)	atp[c] + ACP[c] + ocdca[c] -> ppi[c] + amp[c] + ocdcaACP[c]				Cell Envelope Biosynthesis	0	0	1000	0		6.2.1.20
AACPS7	acyl-[acyl-carrier-protein] synthetase (n-C12:0)	atp[c] + ACP[c] + ddca[c] -> ppi[c] + amp[c] + ddcaACP[c]				Cell Envelope Biosynthesis	0	0	1000	0		6.2.1.20
AACPS8	acyl-[acyl-carrier-protein] synthetase (n-C10:0)	atp[c] + ACP[c] + dca[c] -> ppi[c] + amp[c] + dcaACP[c]				Cell Envelope Biosynthesis	0	0	1000	0		6.2.1.20
AACPS9	acyl-[acyl-carrier-protein] synthetase (n-C8:0)	atp[c] + ACP[c] + octa[c] -> ppi[c] + amp[c] + ocACP[c]				Cell Envelope Biosynthesis	0	0	1000	0		6.2.1.20
ALAALALI	D-alanine-D-alanine ligase (reversible)	2 ala-D[c] + atp[c] <=> h[c] + pi[c] + adp[c] + alaala[c]	(Csal_2188)	Csal_2188		Cell Envelope Biosynthesis	1	-1000	1000	0		6.3.2.4
EAR100x	enoyl-[acyl-carrier-protein] reductase (NADH) (n-C10:0)	h[c] + nadh[c] + tdec2eACP[c] -> nad[c] + dcaACP[c]	(Csal_2371)	Csal_2371		Cell Envelope Biosynthesis	0	0	1000	0	0	1.3.1.9
EAR100y	enoyl-[acyl-carrier-protein] reductase (NADPH) (n-C10:0)	h[c] + nadph[c] + tdec2eACP[c] -> nadp[c] + dcaACP[c]	(Csal_2371)	Csal_2371		Cell Envelope Biosynthesis	0	0	1000	0	0	1.3.1.10
EAR120x	enoyl-[acyl-carrier-protein] reductase (NADH) (n-C12:0)	h[c] + nadh[c] + tddec2eACP[c] -> nad[c] + ddcaACP[c]	(Csal_2371)	Csal_2371		Cell Envelope Biosynthesis	0	0	1000	0	0	1.3.1.9
EAR120y	enoyl-[acyl-carrier-protein] reductase (NADPH) (n-C12:0)	h[c] + nadph[c] + tddec2eACP[c] -> nadp[c] + ddcaACP[c]	(Csal_2371)	Csal_2371		Cell Envelope Biosynthesis	0	0	1000	0	0	1.3.1.10
EAR121x	enoyl-[acyl-carrier-protein] reductase (NADH) (n-C12:1)	h[c] + nadh[c] + t3c5ddeceACP[c] -> nad[c] + cddec5eACP[c]	(Csal_2371)	Csal_2371		Cell Envelope Biosynthesis	0	0	1000	0	0	1.3.1.9
EAR121y	enoyl-[acyl-carrier-protein] reductase (NADPH) (n-C12:1)	h[c] + nadph[c] + t3c5ddeceACP[c] -> nadp[c] + cddec5eACP[c]	(Csal_2371)	Csal_2371		Cell Envelope Biosynthesis	0	0	1000	0	0	1.3.1.10
EAR140x	enoyl-[acyl-carrier-protein] reductase (NADH) (n-C14:0)	h[c] + nadh[c] + tmrs2eACP[c] -> nad[c] + myrsACP[c]	(Csal_2371)	Csal_2371		Cell Envelope Biosynthesis	0	0	1000	0	0	1.3.1.9
EAR140y	enoyl-[acyl-carrier-protein] reductase (NADPH) (n-C14:0)	h[c] + nadph[c] + tmrs2eACP[c] -> nadp[c] + myrsACP[c]	(Csal_2371)	Csal_2371		Cell Envelope Biosynthesis	0	0	1000	0	0	1.3.1.10
EAR141x	enoyl-[acyl-carrier-protein] reductase (NADH) (n-C14:1)	h[c] + nadh[c] + t3c7mrseACP[c] -> nad[c] + tdeACP[c]	(Csal_2371)	Csal_2371		Cell Envelope Biosynthesis	0	0	1000	0	0	1.3.1.9
EAR141y	enoyl-[acyl-carrier-protein] reductase (NADPH) (n-C14:1)	h[c] + nadph[c] + t3c7mrseACP[c] -> nadp[c] + tdeACP[c]	(Csal_2371)	Csal_2371		Cell Envelope Biosynthesis	0	0	1000	0	0	1.3.1.10
EAR160x	enoyl-[acyl-carrier-protein] reductase (NADH) (n-C16:0)	h[c] + nadh[c] + tpalm2eACP[c] -> nad[c] + palmACP[c]	(Csal_2371)	Csal_2371		Cell Envelope Biosynthesis	0	0	1000	0	0	1.3.1.9
EAR160y	enoyl-[acyl-carrier-protein] reductase (NADPH) (n-C16:0)	h[c] + nadph[c] + tpalm2eACP[c] -> nadp[c] + palmACP[c]	(Csal_2371)	Csal_2371		Cell Envelope Biosynthesis	0	0	1000	0	0	1.3.1.10
EAR161x	enoyl-[acyl-carrier-protein] reductase (NADH) (n-C16:1)	h[c] + nadh[c] + t3c9palmeACP[c] -> nad[c] + hdeACP[c]	(Csal_2371)	Csal_2371		Cell Envelope Biosynthesis	0	0	1000	0	0	1.3.1.9
EAR161y	enoyl-[acyl-carrier-protein] reductase (NADPH) (n-C16:1)	h[c] + nadph[c] + t3c9palmeACP[c] -> nadp[c] + hdeACP[c]	(Csal_2371)	Csal_2371		Cell Envelope Biosynthesis	0	0	1000	0	0	1.3.1.10
EAR180x	enoyl-[acyl-carrier-protein] reductase (NADH) (n-C18:0)	h[c] + nadh[c] + toctd2eACP[c] -> nad[c] + ocdcaACP[c]	(Csal_2371)	Csal_2371		Cell Envelope Biosynthesis	0	0	1000	0	0	1.3.1.9
EAR180y	enoyl-[acyl-carrier-protein] reductase (NADPH) (n-C18:0)	h[c] + nadph[c] + toctd2eACP[c] -> nadp[c] + ocdcaACP[c]	(Csal_2371)	Csal_2371		Cell Envelope Biosynthesis	0	0	1000	0	0	1.3.1.10
EAR181x	enoyl-[acyl-carrier-protein] reductase (NADH) (n-C18:1)	h[c] + nadh[c] + t3c11vaceACP[c] -> nad[c] + octeACP[c]	(Csal_2371)	Csal_2371		Cell Envelope Biosynthesis	0	0	1000	0	0	1.3.1.9
EAR181y	enoyl-[acyl-carrier-protein] reductase (NADPH) (n-C18:1)	h[c] + nadph[c] + t3c11vaceACP[c] -> nadp[c] + octeACP[c]	(Csal_2371)	Csal_2371		Cell Envelope Biosynthesis	0	0	1000	0	0	1.3.1.10
EAR40x	enoyl-[acyl-carrier-protein] reductase (NADH) (n-C4:0)	h[c] + nadh[c] + but2eACP[c] -> nad[c] + butACP[c]	(Csal_2371)	Csal_2371		Cell Envelope Biosynthesis	0	0	1000	0	0	1.3.1.9
EAR40y	enoyl-[acyl-carrier-protein] reductase (NADPH) (n-C4:0)	h[c] + nadph[c] + but2eACP[c] -> nadp[c] + butACP[c]	(Csal_2371)	Csal_2371		Cell Envelope Biosynthesis	0	0	1000	0	0	1.3.1.10
EAR60x	enoyl-[acyl-carrier-protein] reductase (NADH) (n-C6:0)	h[c] + nadh[c] + thex2eACP[c] -> nad[c] + hexACP[c]	(Csal_2371)	Csal_2371		Cell Envelope Biosynthesis	0	0	1000	0	0	1.3.1.9
EAR60y	enoyl-[acyl-carrier-protein] reductase (NADPH) (n-C6:0)	h[c] + nadph[c] + thex2eACP[c] -> nadp[c] + hexACP[c]	(Csal_2371)	Csal_2371		Cell Envelope Biosynthesis	0	0	1000	0	0	1.3.1.10
EAR80x	enoyl-[acyl-carrier-protein] reductase (NADH) (n-C8:0)	h[c] + nadh[c] + toct2eACP[c] -> nad[c] + ocACP[c]	(Csal_2371)	Csal_2371		Cell Envelope Biosynthesis	0	0	1000	0	0	1.3.1.9
EAR80y	enoyl-[acyl-carrier-protein] reductase (NADPH) (n-C8:0)	h[c] + nadph[c] + toct2eACP[c] -> nadp[c] + ocACP[c]	(Csal_2371)	Csal_2371		Cell Envelope Biosynthesis	0	0	1000	0	0	1.3.1.10
FATTYHYDR1	fatty-acyl-ACP hydrolase	h2o[c] + dcaACP[c] -> h[c] + ACP[c] + dca[c]	(Csal_1921)	Csal_1921		Cell Envelope Biosynthesis	0	0	1000	0	0	3.1.2.14
FATTYHYDR2	fatty-acyl-ACP hydrolase	h2o[c] + ddcaACP[c] -> h[c] + ACP[c] + ddca[c]	(Csal_1921)	Csal_1921		Cell Envelope Biosynthesis	0	0	1000	0	0	3.1.2.14
FATTYHYDR3	fatty-acyl-ACP hydrolase	h2o[c] + myrsACP[c] -> h[c] + ACP[c] + ttdca[c]	(Csal_1921)	Csal_1921		Cell Envelope Biosynthesis	0	0	1000	0	0	3.1.2.14
FATTYHYDR4	fatty-acyl-ACP hydrolase	h2o[c] + tdeACP[c] -> h[c] + ACP[c] + ttdcea[c]	(Csal_1921)	Csal_1921		Cell Envelope Biosynthesis	0	0	1000	0	0	3.1.2.14
FATTYHYDR5	fatty-acyl-ACP hydrolase	h2o[c] + palmACP[c] -> h[c] + ACP[c] + hdca[c]	(Csal_1921)	Csal_1921		Cell Envelope Biosynthesis	0	0	1000	0	0	3.1.2.14
FATTYHYDR6	fatty-acyl-ACP hydrolase	h2o[c] + hdeACP[c] -> h[c] + ACP[c] + hdcea[c]	(Csal_1921)	Csal_1921		Cell Envelope Biosynthesis	0	0	1000	0	0	3.1.2.14
FATTYHYDR7	fatty-acyl-ACP hydrolase	h2o[c] + ocACP[c] -> h[c] + ACP[c] + octa[c]	(Csal_1921)	Csal_1921		Cell Envelope Biosynthesis	0	0	1000	0	0	3.1.2.14
FATTYLIG1	fatty-acid-CoA ligase (decanoate transport via vectoral Co-A coupling)	atp[c] + coa[c] + h[p] + dca[p] -> h[c] + ppi[c] + amp[c] + dcacoa[c]	(Csal_1468)	Csal_1468		Cell Envelope Biosynthesis	0	0	1000	0	0	6.2.1.3
FATTYLIG10	fatty-acid-CoA ligase (octanoate transport via vectoral Co-A coupling)	atp[c] + coa[c] + h[p] + octa[p] -> h[c] + ppi[c] + amp[c] + occoa[c]	(Csal_1468)	Csal_1468		Cell Envelope Biosynthesis	0	0	1000	0	0	6.2.1.3
FATTYLIG2	fatty-acid-CoA ligase (dodecanoate transport via vectoral Co-A coupling)	atp[c] + coa[c] + h[p] + ddca[p] -> h[c] + ppi[c] + amp[c] + ddcacoa[c]	(Csal_1468)	Csal_1468		Cell Envelope Biosynthesis	0	0	1000	0	0	6.2.1.3
FATTYLIG3	fatty-acid-CoA ligase (tetradecanoate transport via vectoral Co-A coupling)	atp[c] + coa[c] + h[p] + ttdca[p] -> h[c] + ppi[c] + amp[c] + tdcoa[c]	(Csal_1468)	Csal_1468		Cell Envelope Biosynthesis	0	0	1000	0	0	6.2.1.3
FATTYLIG4	fatty-acid-CoA ligase (tetradecenoate transport via vectoral Co-A coupling)	atp[c] + coa[c] + h[p] + ttdcea[p] -> h[c] + ppi[c] + amp[c] + tdecoa[c]	(Csal_1468)	Csal_1468		Cell Envelope Biosynthesis	0	0	1000	0	0	6.2.1.3
FATTYLIG5	fatty-acid-CoA ligase (hexadecanoate transport via vectoral Co-A coupling)	atp[c] + coa[c] + h[p] + hdca[p] -> h[c] + ppi[c] + amp[c] + pmtcoa[c]	(Csal_1468)	Csal_1468		Cell Envelope Biosynthesis	0	0	1000	0	0	6.2.1.3
FATTYLIG6	fatty-acid-CoA ligase (hexadecenoate transport via vectoral Co-A coupling)	atp[c] + coa[c] + h[p] + hdcea[p] -> h[c] + ppi[c] + amp[c] + hdcoa[c]	(Csal_1468)	Csal_1468		Cell Envelope Biosynthesis	0	0	1000	0	0	6.2.1.3
FATTYLIG7	fatty-acid-CoA ligase (octadecanoate transport via vectoral Co-A coupling)	atp[c] + coa[c] + h[p] + ocdca[p] -> h[c] + ppi[c] + amp[c] + stcoa[c]	(Csal_1468)	Csal_1468		Cell Envelope Biosynthesis	0	0	1000	0	0	6.2.1.3
FATTYLIG8	fatty-acid-CoA ligase (octadecenoate transport via vectoral Co-A coupling)	atp[c] + coa[c] + h[p] + ocdcea[p] -> h[c] + ppi[c] + amp[c] + odecoa[c]	(Csal_1468)	Csal_1468		Cell Envelope Biosynthesis	0	0	1000	0	0	6.2.1.3
FATTYLIG9	fatty-acid-CoA ligase (hexanoate transport via vectoral Co-A coupling)	atp[c] + coa[c] + h[p] + hxa[p] -> h[c] + ppi[c] + amp[c] + hxcoa[c]	(Csal_1468)	Csal_1468		Cell Envelope Biosynthesis	0	0	1000	0	0	6.2.1.3
GLUFRPHOTR	Glutamine-fructose-6-phosphate transaminase	f6p[c] + gln-L[c] -> glu-L[c] + gam6p[c]	(Csal_3280)	Csal_3280		Cell Envelope Biosynthesis	0	0	1000	0		2.6.1.16
GLUR	glutamate racemase	glu-D[c] <=> glu-L[c]	(Csal_1338)	Csal_1338		Cell Envelope Biosynthesis	1	-1000	1000	0		5.1.1.3
MAN1PT2	mannose-1-phosphate guanylyltransferase (GDP)	h[c] + man1p[c] + gdp[c] -> pi[c] + gdpmann[c]	(Csal_0915) or (Csal_1692)	Csal_0915 Csal_1692		Cell Envelope Biosynthesis	0	0	1000	0		2.7.7.22
MI1PP	myo-inositol 1-phosphatase	h2o[c] + mi1p-D[c] -> pi[c] + inost[c]	(Csal_1824)	Csal_1824		Cell Envelope Biosynthesis	0	0	1000	0		3.1.3.25
PHOACEPENT	phospho-N-acetylmuramoyl-pentapeptide-transferase	udcpp[c] + ugmda[c] -> uagmda[c] + ump[c]	(Csal_2193)	Csal_2193		Cell Envelope Biosynthesis	0	0	1000	0		2.7.8.13
PHOGLUM	phosphoglucosamine mutase	gam1p[c] <=> gam6p[c]	(Csal_3079)	Csal_3079		Cell Envelope Biosynthesis	1	-1000	1000	0		5.4.2.10
UDPAALAG	UDP-N-acetylmuramoyl-L-alanyl-D-glutamate synthetase	atp[c] + glu-D[c] + uama[c] -> h[c] + pi[c] + adp[c] + uamag[c]	(Csal_2192)	Csal_2192		Cell Envelope Biosynthesis	0	0	1000	0	0	6.3.2.9
UDPAALAS	UDP-N-acetylmuramoyl-L-alanine synthetase	ala-L[c] + atp[c] + uamr[c] -> h[c] + pi[c] + adp[c] + uama[c]	(Csal_2189)	Csal_2189		Cell Envelope Biosynthesis	0	0	1000	0	0	6.3.2.8
UDPAD1	glucosamine-1-phosphate N-acetyltransferase	accoa[c] + gam1p[c] -> h[c] + coa[c] + acgam1p[c]	(Csal_3282) or (Csal_3189)	Csal_3189 Csal_3282		Cell Envelope Biosynthesis	0	0	1000	0	0	2.3.1.157
UDPAD2	UDP-N-acetylglucosamine diphosphorylase	h[c] + utp[c] + acgam1p[c] -> ppi[c] + uacgam[c]	(Csal_3282) or (Csal_3189)	Csal_3189 Csal_3282		Cell Envelope Biosynthesis	0	0	1000	0	0	2.7.7.23
UDPAGDL	UDP-N-acetylmuramoylalanyl-D-glutamate--2,6-diaminopimelate ligase	atp[c] + uamag[c] + 26dap-M[c] -> h[c] + pi[c] + adp[c] + ugmd[c]	(Csal_2195)	Csal_2195		Cell Envelope Biosynthesis	0	0	1000	0		6.3.2.13
UDPAR	UDP-N-acetylenolpyruvoylglucosamine reductase	h[c] + nadph[c] + uaccg[c] -> nadp[c] + uamr[c]	(Csal_1591)	Csal_1591		Cell Envelope Biosynthesis	0	0	1000	0	0	1.1.1.158
UDPATAL	UDP-N-acetylmuramoyl-tripeptide--D-alanyl-D-alanine ligase	atp[c] + alaala[c] + ugmd[c] -> h[c] + pi[c] + adp[c] + ugmda[c]	(Csal_2194)	Csal_2194		Cell Envelope Biosynthesis	0	0	1000	0		6.3.2.10
UDPCARTR	UDP-N-acetylglucosamine 1-carboxyvinyltransferase	pep[c] + uacgam[c] -> pi[c] + uaccg[c]	(Csal_2214)	Csal_2214		Cell Envelope Biosynthesis	0	0	1000	0	0	2.5.1.7
UDPGA	UDP-3-O-(3-hydroxymyristoyl)glucosamine acyltransferase	3hmrsACP[c] + u3hga[c] -> h[c] + ACP[c] + u23ga[c]	(Csal_0573)	Csal_0573		Cell Envelope Biosynthesis	0	0	1000	0	0	2.3.1.191
UDPGD	UDPglucose 6-dehydrogenase	h2o[c] + udpg[c] + 2 nad[c] -> 3 h[c] + 2 nadh[c] + udpglcur[c]	(Csal_1761) or (Csal_1860)	Csal_1761 Csal_1860		Cell Envelope Biosynthesis	0	0	1000	0		1.1.1.22
UNPREMU	undecaprenyldiphospho-muramoylpentapeptide beta-N-acetylglucosaminyltransferase	uacgam[c] + uagmda[c] -> h[c] + udp[c] + uaagmda[c]	(Csal_2190)	Csal_2190		Cell Envelope Biosynthesis	0	0	1000	0	0	2.4.1.227
UNPYRPHOS	undecaprenyl pyrophosphate phosphatase	h2o[c] + udcpdp[c] -> h[c] + pi[c] + udcpp[c]	(Csal_0859)	Csal_0859		Cell Envelope Biosynthesis	0	0	1000	0	0	3.6.1.27
ACOHY1	Aconitate hydratase	cit[c] <=> h2o[c] + acon-C[c]	(Csal_2962) or (Csal_2058)	Csal_2058 Csal_2962		Citric Acid Cycle	1	-1000	1000	0		4.2.1.3
ACOHY2	Aconitase (half-reaction B, Isocitrate hydro-lyase)	h2o[c] + acon-C[c] <=> icit[c]	(Csal_2962) or (Csal_2058)	Csal_2058 Csal_2962		Citric Acid Cycle	1	-1000	1000	0		4.2.1.3
CITSL	Citrate (pro-3S)-lyase	cit[c] -> oaa[c] + ac[c]	(Csal_3200)	Csal_3200		Citric Acid Cycle	0	0	1000	0		4.1.3.6
CITSY	Citrate (Si)-synthase	oaa[c] + h2o[c] + accoa[c] -> h[c] + coa[c] + cit[c]	(Csal_1212)	Csal_1212		Citric Acid Cycle	0	0	1000	0		2.3.3.1
FRD3	fumarate reductase	2dmmql8[c] + fum[c] -> succ[c] + 2dmmq8[c]	(Csal_1215)	Csal_1215		Citric Acid Cycle	0	0	1000	0		1.3.99.1
FUM1	Fumarase hydratase	h2o[c] + fum[c] <=> mal-L[c]	(Csal_2108)	Csal_2108		Citric Acid Cycle	1	-1000	1000	0		4.2.1.2
ISODEH1	Isocitrate dehydrogenase (NADP+) (half reaction A)	nadp[c] + icit[c] <=> akg[c] + nadph[c] + co2[c]	(Csal_0525)	Csal_0525		Citric Acid Cycle	1	-1000	1000	0		1.1.1.42
ISODNAD	Isocitrate dehydrogenase (NAD+)	nad[c] + icit[c] -> akg[c] + nadh[c] + co2[c]	(Csal_1434)	Csal_1434		Citric Acid Cycle	0	0	1000	0		1.1.1.41
MALD	Malate dehydrogenase)	nad[c] + mal-L[c] <=> oaa[c] + h[c] + nadh[c]	(Csal_1752)	Csal_1752		Citric Acid Cycle	1	-1000	1000	0		1.1.1.37
MALDHY2	Malate dehydrogenase (menaquinone 8 as acceptor)	mqn8[c] + mal-L[c] -> oaa[c] + mql8[c]	(Csal_2579)	Csal_2579		Citric Acid Cycle	0	0	1000	0		1.1.99.16
MOX	malate oxidase	o2[c] + mal-L[c] <=> oaa[c] + h2o2[c]				Citric Acid Cycle	1	-1000	1000	0		1.1.3.3
MQO	Malate dehydrogenase (quinone)	mal-L[c] + q8[c] -> oaa[c] + q8h2[c]	(Csal_2579)	Csal_2579		Citric Acid Cycle	0	0	1000	0		1.1.99.16
PC	Pyruvate carboxylase (subunits a, b)	pyr[c] + atp[c] + hco3[c] -> oaa[c] + h[c] + pi[c] + adp[c]	(Csal_1555 and Csal_1556)	Csal_1555 Csal_1556		Citric Acid Cycle	0	0	1000	0		6.4.1.1
SUCCSUL	O-succinylhomoserine sulfhydrylase	achms[c] + h2s[c] -> h[c] + ac[c] + hcys-L[c]	(Csal_1215)	Csal_1215		Citric Acid Cycle	0	0	1000	0		1.3.99.1
SUCD1	Succinate dehydrogenase complex (subunits SdhC, SdhD, SdhA, SdhB)	succ[c] + q8[c] -> fum[c] + q8h2[c]	(Csal_1215)	Csal_1215		Citric Acid Cycle	0	0	1000	0		1.3.99.1
SUCD2	Succinate dehydrogenase	mql8[c] + fum[c] -> succ[c] + mqn8[c]	(Csal_1215)	Csal_1215		Citric Acid Cycle	0	0	1000	0	0	1.3.99.1
SUCOAL	Succinate CoA ligase (ADP-forming)	succ[c] + atp[c] + coa[c] <=> succoa[c] + pi[c] + adp[c]	(Csal_1221 and Csal_1220)	Csal_1220 Csal_1221		Citric Acid Cycle	1	-1000	1000	0		6.2.1.5
4HTHRS	4-Hydroxy-L-threonine synthase	h2o[c] + phthr[c] -> pi[c] + 4hthr[c]	(Csal_3009)	Csal_3009		Cofactor and Prosthetic Group Biosynthesis	0	0	1000	0
5DOAN	5'-deoxyadenosine nuclosidase	h2o[c] + dad-5[c] -> ade[c] + 5drib[c]	(Csal_2050)	Csal_2050		Cofactor and Prosthetic Group Biosynthesis	0	0	1000	0
ALATA_D2	D-alanine transaminase	ala-D[c] + pydx5p[c] -> pyr[c] + pyam5p[c]				Cofactor and Prosthetic Group Biosynthesis	0	0	1000	0
ALATA_L2	alanine transaminase	ala-L[c] + pydx5p[c] -> pyr[c] + pyam5p[c]	(Csal_0880)	Csal_0880		Cofactor and Prosthetic Group Biosynthesis	0	0	1000	0
AMAOTr	adenosylmethionine-8-amino-7-oxononanoate transaminase	amet[c] + 8aonn[c] <=> amob[c] + dann[c]	(Csal_1162)	Csal_1162		Cofactor and Prosthetic Group Biosynthesis	1	-1000	1000	0		2.6.1.62
AMIMEPHO	4-amino-2-methyl-5-phosphomethylpyrimidine synthetase	h2o[c] + nad[c] + air[c] -> 3 h[c] + nadh[c] + 2 for[c] + 4ampm[c]	(Csal_0959)	Csal_0959		Cofactor and Prosthetic Group Biosynthesis	0	0	1000	0
AMINODESY	4-amino-4-deoxychorismate synthase	gln-L[c] + chor[c] -> glu-L[c] + 4adcho[c]	(Csal_2692) or (Csal_2424)	Csal_2424 Csal_2692		Cofactor and Prosthetic Group Biosynthesis	0	0	1000	0
AMINOSY	4-aminobenzoate synthase	4adcho[c] -> pyr[c] + h[c] + 4abz[c]	(Csal_1604)	Csal_1604		Cofactor and Prosthetic Group Biosynthesis	0	0	1000	0
AMMQLT8	S-adenosylmethione:2-demthylmenaquinole methyltransferase (menaquinone 8)	2dmmql8[c] + amet[c] -> h[c] + mql8[c] + ahcys[c]	(Csal_0597)	Csal_0597		Cofactor and Prosthetic Group Biosynthesis	0	0	1000	0
APRAUR	5-amino-6-(5-phosphoribosylamino)uracil reductase	h[c] + nadph[c] + 5apru[c] -> nadp[c] + 5aprbu[c]	(Csal_2585)	Csal_2585		Cofactor and Prosthetic Group Biosynthesis	0	0	1000	0		1.1.1.193
ASP1DC	aspartate 1-decarboxylase	asp-L[c] + h[c] -> co2[c] + ala-B[c]	(Csal_3067)	Csal_3067		Cofactor and Prosthetic Group Biosynthesis	0	0	1000	0		4.1.1.11
ASPO3	L-aspartate oxidase	asp-L[c] + q8[c] -> h[c] + q8h2[c] + iasp[c]	(Csal_1215)	Csal_1215		Cofactor and Prosthetic Group Biosynthesis	0	0	1000	0
ASPO4	L-aspartate oxidase	asp-L[c] + mqn8[c] -> h[c] + mql8[c] + iasp[c]	(Csal_1215)	Csal_1215		Cofactor and Prosthetic Group Biosynthesis	0	0	1000	0
ASPO5	L-aspartate oxidase	asp-L[c] + fum[c] -> succ[c] + h[c] + iasp[c]	(Csal_1215)	Csal_1215		Cofactor and Prosthetic Group Biosynthesis	0	0	1000	0
ASPO6	L-aspartate oxidase	asp-L[c] + o2[c] -> h[c] + h2o2[c] + iasp[c]	(Csal_1215)	Csal_1215		Cofactor and Prosthetic Group Biosynthesis	0	0	1000	0
BMOCOS	bis-molybdenum cofactor synthase	mptamp[c] + moco[c] -> amp[c] + bmoco[c] + cu2[c]	(Csal_2079)	Csal_2079		Cofactor and Prosthetic Group Biosynthesis	0	0	1000	0
BMOGDS1	bis-molybdopterin guanine dinucleotide synthase (single GDP)	h[c] + gtp[c] + bmoco[c] -> ppi[c] + bmoco1gdp[c]	(Csal_2081)	Csal_2081		Cofactor and Prosthetic Group Biosynthesis	0	0	1000	0
BMOGDS2	bis-molybdopterin guanine dinucleotide synthase	h[c] + gtp[c] + bmoco1gdp[c] -> ppi[c] + bmocogdp[c]	(Csal_2081)	Csal_2081		Cofactor and Prosthetic Group Biosynthesis	0	0	1000	0
BTS5	Biotin synthase	amet[c] + dtbt[c] + 2fe2s[c] -> h[c] + met-L[c] + btn[c] + 2fe1s[c] + dad-5[c]	(Csal_1167)	Csal_1167		Cofactor and Prosthetic Group Biosynthesis	0	0	1000	0		2.8.1.6
BWCOGDS1	tungsten bispterin guanine dinucleotide synthase (single GDP)	h[c] + gtp[c] + bwco[c] -> ppi[c] + bwco1gdp[c]	(Csal_2081)	Csal_2081		Cofactor and Prosthetic Group Biosynthesis	0	0	1000	0
BWCOGDS2	tungsten bispterin guanine dinucleotide synthase	h[c] + gtp[c] + bwco1gdp[c] -> ppi[c] + bwcogdp[c]	(Csal_2081)	Csal_2081		Cofactor and Prosthetic Group Biosynthesis	0	0	1000	0
BWCOS	tungsten bispterin cofactor synthase	mptamp[c] + wco[c] -> amp[c] + cu2[c] + bwco[c]	(Csal_2079)	Csal_2079		Cofactor and Prosthetic Group Biosynthesis	0	0	1000	0
CCGS	7-cyano-7-carbaguanine synthase	nh4[c] + atp[c] + cdg[c] -> h2o[c] + h[c] + pi[c] + adp[c] + preq0[c]	(Csal_2038)	Csal_2038		Cofactor and Prosthetic Group Biosynthesis	0	0	1000	0
CDGR	7-cyano-7-deazaguanine reductase	3 h[c] + 2 nadph[c] + preq0[c] -> 2 nadp[c] + preq1[c]	(Csal_1353)	Csal_1353		Cofactor and Prosthetic Group Biosynthesis	0	0	1000	0
CDGS	7-deaza-7-carboxyguanine synthase	h[c] + cph4[c] -> nh4[c] + cdg[c]				Cofactor and Prosthetic Group Biosynthesis	0	0	1000	0
CHORLY	chorismate lyase	chor[c] -> pyr[c] + 4hbz[c]	(Csal_3251)	Csal_3251		Cofactor and Prosthetic Group Biosynthesis	0	0	1000	0
CPMPS	cyclic pyranopterin monophosphate synthase	h2o[c] + gtp[c] -> ppi[c] + cpmp[c]	(Csal_2076)	Csal_2076		Cofactor and Prosthetic Group Biosynthesis	0	0	1000	0
CPPPGO2	Oxygen Independent coproporphyrinogen-III oxidase	2 amet[c] + cpppg3[c] -> 2 met-L[c] + 2 co2[c] + pppg9[c] + 2 dad-5[c]	(Csal_3308)	Csal_3308		Cofactor and Prosthetic Group Biosynthesis	0	0	1000	0
CPS	acyl-carrier protein synthase	coa[c] + apoACP[c] -> h[c] + ACP[c] + pap[c]	(Csal_1057)	Csal_1057		Cofactor and Prosthetic Group Biosynthesis	0	0	1000	0		2.7.8.7
DBTS	dethiobiotin synthase	atp[c] + co2[c] + dann[c] -> 3 h[c] + pi[c] + adp[c] + dtbt[c]	(Csal_1163)	Csal_1163		Cofactor and Prosthetic Group Biosynthesis	0	0	1000	0		6.3.3.3
DEOXYPHORE	1-deoxy-D-xylulose 5-phosphate reductoisomerase	h[c] + nadph[c] + dxyl5p[c] -> nadp[c] + 2me4p[c]	(Csal_0569)	Csal_0569		Cofactor and Prosthetic Group Biosynthesis	0	0	1000	0		1.1.1.267
DEOXYPHSY	1-deoxy-D-xylulose-5-phosphate synthase	pyr[c] + h[c] + g3p[c] -> co2[c] + dxyl5p[c]	(Csal_0099)	Csal_0099		Cofactor and Prosthetic Group Biosynthesis	0	0	1000	0		2.2.1.7
DHMPTR	Dihydromonapterin reductase	h[c] + nadph[c] + dhmpt[c] -> nadp[c] + thmnp[c]	(Csal_2571)	Csal_2571		Cofactor and Prosthetic Group Biosynthesis	0	0	1000	0
DHNPTE	Dihydroneopterin epimerase	dhnpt[c] <=> dhmpt[c]	(Csal_0971)	Csal_0971		Cofactor and Prosthetic Group Biosynthesis	1	-1000	1000	0
DHPPDA2	diaminohydroxyphosphoribosylaminopryrimidine deaminase (25drapp)	h2o[c] + h[c] + 25drapp[c] -> nh4[c] + 5apru[c]	(Csal_2585)	Csal_2585		Cofactor and Prosthetic Group Biosynthesis	0	0	1000	0		3.5.4.26
DHPTPE	dihydroneopterin triphosphate 2'-epimerase	ahdt[c] <=> dhmptp[c]	(Csal_2293)	Csal_2293		Cofactor and Prosthetic Group Biosynthesis	1	-1000	1000	0
DIHYALDO	dihydroneopterin aldolase	dhnpt[c] -> 6hmhpt[c] + gcald[c]	(Csal_0971)	Csal_0971		Cofactor and Prosthetic Group Biosynthesis	0	0	1000	0		4.1.2.25
DIHYBUTPHO	3,4-Dihydroxy-2-butanone-4-phosphate	ru5p-D[c] -> h[c] + for[c] + db4p[c]	(Csal_2584)	Csal_2584		Cofactor and Prosthetic Group Biosynthesis	0	0	1000	0
DIHYDSY	dihydrofolate synthase	glu-L[c] + atp[c] + dhpt[c] -> h[c] + pi[c] + adp[c] + dhf[c]	(Csal_1264)	Csal_1264		Cofactor and Prosthetic Group Biosynthesis	0	0	1000	0		6.3.2.12
DIHYPSY	dihydropteroate synthase	4abz[c] + 6hmhptpp[c] -> ppi[c] + dhpt[c]	(Csal_3080)	Csal_3080		Cofactor and Prosthetic Group Biosynthesis	0	0	1000	0		2.5.1.15
DIMEERKI	4-diphosphocytidyl-2-C-methyl-D-erythritol kinase	atp[c] + 4c2me[c] -> h[c] + adp[c] + 2p4c2me[c]	(Csal_1525)	Csal_1525		Cofactor and Prosthetic Group Biosynthesis	0	0	1000	0		2.7.1.148
DIMERIBSY	6,7-dimethyl-8-ribityllumazine synthase	4r5au[c] + db4p[c] -> 2 h2o[c] + pi[c] + dmlz[c]	(Csal_2583)	Csal_2583		Cofactor and Prosthetic Group Biosynthesis	0	0	1000	0		2.5.1.78
DMPPS	4-hydroxy-3-methylbut-2-enyl diphosphate reductase	h[c] + nadh[c] + h2mb4p[c] -> h2o[c] + nad[c] + dmpp[c]	(Csal_0484)	Csal_0484		Cofactor and Prosthetic Group Biosynthesis	0	0	1000	0		1.17.1.2
DMQMT	3-Dimethylubiquinonol 3-methyltransferase	amet[c] + 2omhmbl[c] -> h[c] + q8h2[c] + ahcys[c]	(Csal_1858)	Csal_1858		Cofactor and Prosthetic Group Biosynthesis	0	0	1000	0	0	2.1.1.64
DNMPPA	Dihydroneopterin monophosphate dephosphorylase	h2o[c] + dhpmp[c] -> pi[c] + dhnpt[c]				Cofactor and Prosthetic Group Biosynthesis	0	0	1000	0
DNTPPA	Dihydroneopterin triphosphate pyrophosphatase	h2o[c] + ahdt[c] -> h[c] + ppi[c] + dhpmp[c]	(Csal_2179)	Csal_2179		Cofactor and Prosthetic Group Biosynthesis	0	0	1000	0
DPCOAK	dephospho-CoA kinase	atp[c] + dpcoa[c] -> h[c] + adp[c] + coa[c]	(Csal_2177)	Csal_2177		Cofactor and Prosthetic Group Biosynthesis	0	0	1000	0		2.7.1.24
DPR	2-dehydropantoate 2-reductase	h[c] + nadph[c] + 2dhp[c] -> nadp[c] + pant-R[c]	(Csal_2147)	Csal_2147		Cofactor and Prosthetic Group Biosynthesis	0	0	1000	0		1.1.1.169
DXYLK	1-Deoxy-D-xylulose kinase	atp[c] + dxyl[c] -> h[c] + adp[c] + dxyl5p[c]				Cofactor and Prosthetic Group Biosynthesis	0	0	1000	0
EGMEACPR	Enoylglutaryl-[ACP] methyl ester reductase	h[c] + nadph[c] + egmeACP[c] -> nadp[c] + gmeACP[c]	(Csal_2371)	Csal_2371		Cofactor and Prosthetic Group Biosynthesis	0	0	1000	0		1.3.1.10
EPMEACPR	Enoylpimeloyl-[ACP] methyl ester reductase	h[c] + nadph[c] + epmeACP[c] -> nadp[c] + pmeACP[c]	(Csal_2371)	Csal_2371		Cofactor and Prosthetic Group Biosynthesis	0	0	1000	0		1.3.1.10
ERYNATEPHOD	erythronate-4-phosphate dehydrogenase	nad[c] + 4per[c] <=> h[c] + nadh[c] + ohpb[c]	(Csal_1346)	Csal_1346		Cofactor and Prosthetic Group Biosynthesis	1	-1000	1000	0
ERYPHODEH	erythrose-4-phosphate dehydrogenase	h2o[c] + nad[c] + e4p[c] <=> 2 h[c] + nadh[c] + 4per[c]	(Csal_0372)	Csal_0372		Cofactor and Prosthetic Group Biosynthesis	1	-1000	1000	0
FADRx	FAD reductase	fad[c] + h[c] + nadh[c] -> fadh2[c] + nad[c]	(Csal_0586)	Csal_0586		Cofactor and Prosthetic Group Biosynthesis	0	0	1000	0
FADRx2	FAD reductase	fad[c] + h[c] + nadph[c] -> fadh2[c] + nadp[c]	(Csal_2695 and Csal_2696) or (Csal_1891)	Csal_1891 Csal_2695 Csal_2696		Cofactor and Prosthetic Group Biosynthesis	0	0	1000	0
FALDH2	formaldehyde dehydrogenase	nad[c] + hmgth[c] <=> h[c] + nadh[c] + sfglutth[c]				Cofactor and Prosthetic Group Biosynthesis	1	-1000	1000	0	0
FARDISYN1	farnesyl-diphosphate synthase	dmpp[c] + ipdp[c] -> ppi[c] + grdp[c]	(Csal_0098)	Csal_0098		Cofactor and Prosthetic Group Biosynthesis	0	0	1000	0		2.5.1.1
FARDISYN2	farnesyl-diphosphate synthase	ipdp[c] + grdp[c] -> ppi[c] + frdp[c]	(Csal_0098)	Csal_0098		Cofactor and Prosthetic Group Biosynthesis	0	0	1000	0		2.5.1.10
FE3Ri	Fe(III) reduction	fadh2[c] + 2 fe3[c] -> fad[c] + 2 h[c] + 2 fe2[c]	(Csal_0586)	Csal_0586		Cofactor and Prosthetic Group Biosynthesis	0	0	1000	0
FECHE	Ferrochelatase	fe2[c] + ppp9[c] -> 2 h[c] + pheme[c]	(Csal_0897)	Csal_0897		Cofactor and Prosthetic Group Biosynthesis	0	0	1000	0		4.99.1.1
FESD1s	iron-sulfur cluster damage (peroxide, spontaneous)	2 h[c] + h2o2[c] + 2 4fe4s[c] -> 2 h2o[c] + 2 fe3[c] + 2 3fe4s[c]	spontaneos	spontaneos		Cofactor and Prosthetic Group Biosynthesis	0	0	1000	0
FESD2s	iron-sulfur cluster damage (nitrous oxide, spontaneous)	2 h[c] + 2 4fe4s[c] + 2 no[c] -> h2o[c] + 2 fe3[c] + 2 3fe4s[c] + n2o[c]	spontaneos	spontaneos		Cofactor and Prosthetic Group Biosynthesis	0	0	1000	0
FESR	iron-sulfur cluster repair	fe2[c] + 3fe4s[c] -> 4fe4s[c]				Cofactor and Prosthetic Group Biosynthesis	0	0	1000	0
FGL	formaldehyde glutathione ligase (spontaneous)	fald[c] + gthrd[c] <=> hmgth[c]	spontaneos	spontaneos		Cofactor and Prosthetic Group Biosynthesis	1	-1000	1000	0
FLVR	flavin reductase	h[c] + nadph[c] + ribflv[c] -> nadp[c] + rbflvrd[c]	(Csal_0586)	Csal_0586		Cofactor and Prosthetic Group Biosynthesis	0	0	1000	0		1.5.1.30
FLVRx	flavin reductase (NAD)	h[c] + nadh[c] + ribflv[c] -> nad[c] + rbflvrd[c]	(Csal_0586)	Csal_0586		Cofactor and Prosthetic Group Biosynthesis	0	0	1000	0		1.5.1.30
FMNAT	FMN adenylyltransferase	h[c] + atp[c] + fmn[c] -> fad[c] + ppi[c]	(Csal_0480)	Csal_0480		Cofactor and Prosthetic Group Biosynthesis	0	0	1000	0	0	2.7.7.2
FMNRx	FMN reductase	h[c] + nadh[c] + fmn[c] -> nad[c] + fmnh2[c]	(Csal_0586)	Csal_0586		Cofactor and Prosthetic Group Biosynthesis	0	0	1000	0
FMNRx2	FMN reductase	h[c] + nadph[c] + fmn[c] -> nadp[c] + fmnh2[c]	(Csal_0586)	Csal_0586		Cofactor and Prosthetic Group Biosynthesis	0	0	1000	0
GDPDPK	GDP diphosphokinase	atp[c] + gdp[c] -> h[c] + amp[c] + ppgpp[c]	(Csal_1638) or (Csal_3235)	Csal_1638 Csal_3235		Cofactor and Prosthetic Group Biosynthesis	0	0	1000	0
GDPTPDP	guanosine 3'-diphosphate 5'-triphosphate 3'-diphosphatase	h2o[c] + gdptp[c] -> ppi[c] + gtp[c]	(Csal_3235)	Csal_3235		Cofactor and Prosthetic Group Biosynthesis	0	0	1000	0		3.1.7.2
GLUCYS	gamma-glutamylcysteine synthetase	glu-L[c] + atp[c] + cys-L[c] -> h[c] + pi[c] + adp[c] + glucys[c]	(Csal_2654)	Csal_2654		Cofactor and Prosthetic Group Biosynthesis	0	0	1000	0	0	6.3.2.2
GLUSYN	Glutamyl-tRNA synthetase	glu-L[c] + atp[c] + trnaglu[c] -> ppi[c] + amp[c] + glutrna[c]	(Csal_1211)	Csal_1211		Cofactor and Prosthetic Group Biosynthesis	0	0	1000	0		6.1.1.17
GLUSYNTH	glutathione synthetase	atp[c] + gly[c] + glucys[c] -> h[c] + pi[c] + adp[c] + gthrd[c]	(Csal_0057)	Csal_0057		Cofactor and Prosthetic Group Biosynthesis	0	0	1000	0	0	6.3.2.3
GTHOr	glutathione oxidoreductase	h[c] + nadph[c] + gthox[c] <=> nadp[c] + 2 gthrd[c]	(Csal_1875)	Csal_1875		Cofactor and Prosthetic Group Biosynthesis	1	-1000	1000	0
GTHRDHpp	glutathione hydralase (periplasmic)	h2o[p] + gthrd[p] -> cgly[p] + glu-L[p]	(Csal_2329) or (Csal_1012)	Csal_1012 Csal_2329		Cofactor and Prosthetic Group Biosynthesis	0	0	1000	0
GTPC	GTP cyclohydrolase I	h2o[c] + gtp[c] -> h[c] + for[c] + ahdt[c]	(Csal_2294)	Csal_2294		Cofactor and Prosthetic Group Biosynthesis	0	0	1000	0		3.5.4.16
GTPCII2	GTP cyclohydrolase II (25drapp)	3 h2o[c] + gtp[c] -> 2 h[c] + for[c] + ppi[c] + 25drapp[c]	(Csal_0115) or (Csal_1172) or (Csal_2584)	Csal_0115 Csal_1172 Csal_2584		Cofactor and Prosthetic Group Biosynthesis	0	0	1000	0		3.5.4.25
GTPDPDP	guanosine-5'-triphosphate,3'-diphosphate diphosphatase	h2o[c] + gdptp[c] -> h[c] + pi[c] + ppgpp[c]	(Csal_0581)	Csal_0581		Cofactor and Prosthetic Group Biosynthesis	0	0	1000	0		3.6.1.40
GTPDPK	GTP diphosphokinase	atp[c] + gtp[c] -> h[c] + amp[c] + gdptp[c]	(Csal_1638)	Csal_1638		Cofactor and Prosthetic Group Biosynthesis	0	0	1000	0		2.7.6.5
HEMA	glutamyl-tRNA reductase (Hem A)	h[c] + nadph[c] + glutrna[c] -> nadp[c] + trnaglu[c] + glu1sa[c]	(Csal_1528)	Csal_1528		Cofactor and Prosthetic Group Biosynthesis	0	0	1000	0		1.2.1.70
HEMB	porphobilinogen synthase (Hem B)	2 5aop[c] -> 2 h2o[c] + h[c] + ppbng[c]	(Csal_3279)	Csal_3279		Cofactor and Prosthetic Group Biosynthesis	0	0	1000	0		4.2.1.24
HEMC	Hydroxymethylbilane synthase (Hem C)	h2o[c] + 4 ppbng[c] -> 4 nh4[c] + hmbil[c]	(Csal_3109)	Csal_3109		Cofactor and Prosthetic Group Biosynthesis	0	0	1000	0		2.5.1.61
HEMD	uroporphyrinogen-III synthase (Hem D)	hmbil[c] -> h2o[c] + uppg3[c]	(Csal_3108)	Csal_3108		Cofactor and Prosthetic Group Biosynthesis	0	0	1000	0		4.2.1.75
HEME	uroporphyrinogen decarboxylase (uroporphyrinogen III) (Hem E)	4 h[c] + uppg3[c] -> 4 co2[c] + cpppg3[c]	(Csal_0116)	Csal_0116		Cofactor and Prosthetic Group Biosynthesis	0	0	1000	0		4.1.1.37
HEMEF	coproporphyrinogen oxidase (O2 required) (Hem F)	2 h[c] + o2[c] + cpppg3[c] -> 2 h2o[c] + 2 co2[c] + pppg9[c]	(Csal_2863)	Csal_2863		Cofactor and Prosthetic Group Biosynthesis	0	0	1000	0		1.3.3.3
HEMEOS	Heme O synthase	h2o[c] + frdp[c] + pheme[c] -> ppi[c] + hemeO[c]	(Csal_0958)	Csal_0958		Cofactor and Prosthetic Group Biosynthesis	0	0	1000	0
HEML	glutamate-1-semialdehyde aminotransferase (Hem L)	glu1sa[c] <=> 5aop[c]	(Csal_3304)	Csal_3304		Cofactor and Prosthetic Group Biosynthesis	1	-1000	1000	0		5.4.3.8
HMPK1	hydroxymethylpyrimidine kinase (ATP)	atp[c] + 4ahmmp[c] -> h[c] + adp[c] + 4ampm[c]	(Csal_3133)	Csal_3133		Cofactor and Prosthetic Group Biosynthesis	0	0	1000	0		2.7.1.49
HYBENOC	4-hydroxybenzoate octaprenyltransferase	octdp[c] + 4hbz[c] -> ppi[c] + 3ophb[c]	(Csal_3252)	Csal_3252		Cofactor and Prosthetic Group Biosynthesis	0	0	1000	0		2.5.1.-
HYPOE	hypothetical enyme	h2o[c] + pyam5p[c] -> pi[c] + pydam[c]				Cofactor and Prosthetic Group Biosynthesis	0	0	1000	0
I2FE2SR	ISC [2Fe-2S] regeneration	2fe1s[c] + iscssh[c] + iscu[c] -> 4 h[c] + iscs[c] + iscu-2fe2s[c]	(Csal_2848)	Csal_2848		Cofactor and Prosthetic Group Biosynthesis	0	0	1000	0
I2FE2SS	ISC [2Fe-2S] Synthesis	fadh2[c] + 2 fe2[c] + 2 iscssh[c] + iscu[c] -> fad[c] + 6 h[c] + 2 iscs[c] + iscu-2fe2s[c]	(Csal_2848)	Csal_2848		Cofactor and Prosthetic Group Biosynthesis	0	0	1000	0
I2FE2SS2	ISC [2Fe-2S] Synthesis II	fadh2[c] + 2 fe2[c] + 2 iscssh[c] + iscu-2fe2s[c] -> fad[c] + 6 h[c] + 2 iscs[c] + iscu-2fe2s2[c]	(Csal_2848)	Csal_2848		Cofactor and Prosthetic Group Biosynthesis	0	0	1000	0
I2FE2ST	ISC [2Fe-2S] Transfer	4 h[c] + iscu-2fe2s[c] -> 2fe2s[c] + iscu[c]	(Csal_2848)	Csal_2848		Cofactor and Prosthetic Group Biosynthesis	0	0	1000	0
I4FE4SR	ISC [4Fe-4S] Reduction	fadh2[c] + 2 h[c] + iscu-2fe2s2[c] -> fad[c] + iscu-4fe4s[c]	(Csal_2848)	Csal_2848		Cofactor and Prosthetic Group Biosynthesis	0	0	1000	0
I4FE4ST	ISC [4Fe-4S] Transfer	4 h[c] + iscu-4fe4s[c] -> 4fe4s[c] + iscu[c]	(Csal_2848)	Csal_2848		Cofactor and Prosthetic Group Biosynthesis	0	0	1000	0
ICYSDS	ISC Cysteine desulfuration	cys-L[c] + iscs[c] -> ala-L[c] + iscssh[c]	(Csal_1236)	Csal_1236		Cofactor and Prosthetic Group Biosynthesis	0	0	1000	0		2.8.1.7
IPDDI	isopentenyl-diphosphate D-isomerase	ipdp[c] <=> dmpp[c]	(Csal_2826)	Csal_2826		Cofactor and Prosthetic Group Biosynthesis	1	-1000	1000	0		5.3.3.2
IPDPS	4-hydroxy-3-methylbut-2-enyl diphosphate reductase	h[c] + nadh[c] + h2mb4p[c] -> h2o[c] + nad[c] + ipdp[c]	(Csal_0484)	Csal_0484		Cofactor and Prosthetic Group Biosynthesis	0	0	1000	0		1.17.1.2
LIPOCT	Lipoyl(octanoyl) transferase	h[c] + ocACP[c] -> ACP[c] + octapb[c]	(Csal_1551)	Csal_1551		Cofactor and Prosthetic Group Biosynthesis	0	0	1000	0
LIPOS	Lipoate synthase	h[c] + nad[c] + 2 amet[c] + 4fe4s[c] + octapb[c] -> 2 met-L[c] + nadh[c] + 2 fe2[c] + 2fe2s[c] + 2 dad-5[c] + lipopb[c]	(Csal_1552)	Csal_1552		Cofactor and Prosthetic Group Biosynthesis	0	0	1000	0
MALCOAMT	Malonyl-CoA methyltransferase	amet[c] + malcoa[c] -> ahcys[c] + malcoame[c]	(Csal_1164)	Csal_1164		Cofactor and Prosthetic Group Biosynthesis	0	0	1000	0
MEDERDISYN	2-C-methyl-D-erythritol 2,4-cyclo diphosphate synthase	2p4c2me[c] -> 2mecdp[c] + cmp[c]	(Csal_2637)	Csal_2637		Cofactor and Prosthetic Group Biosynthesis	0	0	1000	0		4.6.1.12
MEERPHOCY	2-C-methyl-D-erythritol 4-phosphate cytidylyltransferase	h[c] + 2me4p[c] + ctp[c] -> ppi[c] + 4c2me[c]	(Csal_2638)	Csal_2638		Cofactor and Prosthetic Group Biosynthesis	0	0	1000	0		2.7.7.60
MOADSUx	MoaD sulfuration (nadh, assumed)	nadh[c] + iscssh[c] + moadamp[c] -> nad[c] + amp[c] + iscs[c] + moadcosh[c]	(Csal_1236) or (Csal_2077)	Csal_1236 Csal_2077		Cofactor and Prosthetic Group Biosynthesis	0	0	1000	0
MOCDS	molybdopterin cytidine dinucleotide synthase	h[c] + moco[c] + ctp[c] -> ppi[c] + mococdp[c]	(Csal_2079)	Csal_2079		Cofactor and Prosthetic Group Biosynthesis	0	0	1000	0
MOCOS	molybdenum cofactor synthase	2 h[c] + mptamp[c] + mobd[c] -> h2o[c] + amp[c] + moco[c] + cu2[c]	(Csal_2079)	Csal_2079		Cofactor and Prosthetic Group Biosynthesis	0	0	1000	0
MOGDS	molybdopterin guanine dinucleotide synthase	h[c] + gtp[c] + moco[c] -> ppi[c] + mocogdp[c]	(Csal_2081)	Csal_2081		Cofactor and Prosthetic Group Biosynthesis	0	0	1000	0
MOHMT	3-methyl-2-oxobutanoate hydroxymethyltransferase	h2o[c] + 3mob[c] + mlthf[c] -> 2dhp[c] + thf[c]	(Csal_3065)	Csal_3065		Cofactor and Prosthetic Group Biosynthesis	0	0	1000	0		2.1.2.11
MPTAT	molybdopterin adenylyltransferase	h[c] + atp[c] + mpt[c] -> ppi[c] + mptamp[c]	(Csal_1919)	Csal_1919		Cofactor and Prosthetic Group Biosynthesis	0	0	1000	0
MPTS	molybdopterin synthase	2 moadcosh[c] + cpmp[c] + cu2[c] -> 5 h[c] + 2 moadcoo[c] + mpt[c]	(Csal_2277)	Csal_2277		Cofactor and Prosthetic Group Biosynthesis	0	0	1000	0
MPTSS	molybdopterin synthase sulfurylase	h[c] + atp[c] + moadcoo[c] -> ppi[c] + moadamp[c]	(Csal_1532)	Csal_1532		Cofactor and Prosthetic Group Biosynthesis	0	0	1000	0
NADDP	NAD diphosphatase	h2o[c] + nad[c] -> 2 h[c] + amp[c] + nmn[c]	(Csal_1940)	Csal_1940		Cofactor and Prosthetic Group Biosynthesis	0	0	1000	0		3.6.1.22
NADK	NAD kinase	nad[c] + atp[c] -> h[c] + nadp[c] + adp[c]	(Csal_1307)	Csal_1307		Cofactor and Prosthetic Group Biosynthesis	0	0	1000	0
NADN	NAD nucleosidase	h2o[c] + nad[c] -> h[c] + ncam[c] + adprib[c]				Cofactor and Prosthetic Group Biosynthesis	0	0	1000	0		3.2.2.5
NADPPPS	NADP phosphatase	h2o[c] + nadp[c] -> pi[c] + nad[c]				Cofactor and Prosthetic Group Biosynthesis	0	0	1000	0
NADS1	NAD+ synthase (glutamine-hydrolysing)	nh4[c] + atp[c] + dnad[c] -> h[c] + nad[c] + ppi[c] + amp[c]	(Csal_0495)	Csal_0495		Cofactor and Prosthetic Group Biosynthesis	0	0	1000	0		6.3.5.1
NAMNPP	nicotinic acid mononucleotide pyrophosphorylase	h2o[c] + atp[c] + prpp[c] + nac[c] -> pi[c] + adp[c] + ppi[c] + nicrnt[c]	(Csal_0941)	Csal_0941		Cofactor and Prosthetic Group Biosynthesis	0	0	1000	0		2.4.2.11
NMNAT	nicotinamide-nucleotide adenylyltransferase	h[c] + atp[c] + nmn[c] -> nad[c] + ppi[c]	(Csal_1837)	Csal_1837		Cofactor and Prosthetic Group Biosynthesis	0	0	1000	0		2.7.7.1
NMNDA	nicotinamide-nucleotide amidase	h2o[c] + nmn[c] -> nh4[c] + nicrnt[c]				Cofactor and Prosthetic Group Biosynthesis	0	0	1000	0		3.5.1.42
NMNN	NMN nucleosidase	h2o[c] + nmn[c] -> h[c] + r5p[c] + ncam[c]				Cofactor and Prosthetic Group Biosynthesis	0	0	1000	0		3.2.2.14
NNAM	nicotinamidase	h2o[c] + ncam[c] -> nh4[c] + nac[c]	(Csal_2870)	Csal_2870		Cofactor and Prosthetic Group Biosynthesis	0	0	1000	0		3.5.1.19
NNDPR	nicotinate-nucleotide diphosphorylase (carboxylating)	2 h[c] + quln[c] + prpp[c] -> ppi[c] + co2[c] + nicrnt[c]	(Csal_0853)	Csal_0853		Cofactor and Prosthetic Group Biosynthesis	0	0	1000	0		2.4.2.19
OCHYCAR	3-octaprenyl-4-hydroxybenzoate carboxy-lyase	h[c] + 3ophb[c] -> co2[c] + 2oph[c]	(Csal_0585)	Csal_0585		Cofactor and Prosthetic Group Biosynthesis	0	0	1000	0		4.1.1.-
OCPHEHY	2-octaprenylphenol hydroxylase	0.5 o2[c] + 2oph[c] -> 2ohph[c]	(Csal_0595)	Csal_0595		Cofactor and Prosthetic Group Biosynthesis	0	0	1000	0		1.14.13.-
OGMEACPD	3-Oxo-glutaryl-[ACP] methyl ester dehydratase	hgmeACP[c] -> h2o[c] + egmeACP[c]	(Csal_0574)	Csal_0574		Cofactor and Prosthetic Group Biosynthesis	0	0	1000	0		4.2.1.59
OGMEACPR	3-Oxo-glutaryl-[ACP] methyl ester reductase	h[c] + nadph[c] + ogmeACP[c] -> nadp[c] + hgmeACP[c]	(Csal_1601)	Csal_1601		Cofactor and Prosthetic Group Biosynthesis	0	0	1000	0		1.1.1.100
OGMEACPS	3-Oxo-glutaryl-[ACP] methyl ester synthase	h[c] + malACP[c] + malcoame[c] -> coa[c] + co2[c] + ogmeACP[c]	(Csal_1470)	Csal_1470		Cofactor and Prosthetic Group Biosynthesis	0	0	1000	0
OHPHM	2-octaprenyl-6-hydroxyphenol methylase	amet[c] + 2ohph[c] -> h[c] + 2omph[c] + ahcys[c]	(Csal_1858)	Csal_1858		Cofactor and Prosthetic Group Biosynthesis	0	0	1000	0	0	2.1.1.222
OMBZLM	2-Octaprenyl-6-methoxy-benzoquinol methylase	amet[c] + 2ombzl[c] -> h[c] + ahcys[c] + 2ommbl[c]	(Csal_0597)	Csal_0597		Cofactor and Prosthetic Group Biosynthesis	0	0	1000	0	0
OMMBLHX	2-Octaprenyl-3-methyl-6-methoxy-1,4-benzoquinol hydroxylase	0.5 o2[c] + 2ommbl[c] -> 2omhmbl[c]	(Csal_0912)	Csal_0912		Cofactor and Prosthetic Group Biosynthesis	0	0	1000	0	0
OMMBLHX3	2-Octaprenyl-3-methyl-6-methoxy-1,4-benzoquinol hydroxylase (anaerobic)	3 h2o[c] + nad[c] + 2 atp[c] + 2ommbl[c] -> 3 h[c] + 2 pi[c] + nadh[c] + 2 adp[c] + 2omhmbl[c]				Cofactor and Prosthetic Group Biosynthesis	0	0	1000	0
OMPHHX	2-octaprenyl-6-methoxyphenol hydroxylase	0.5 o2[c] + 2omph[c] -> 2ombzl[c]	(Csal_0025)	Csal_0025		Cofactor and Prosthetic Group Biosynthesis	0	0	1000	0	0
OMPHHX3	2-octaprenyl-6-methoxyphenol hydroxylase (anaerobic)	3 h2o[c] + nad[c] + 2 atp[c] + 2omph[c] -> 3 h[c] + 2 pi[c] + nadh[c] + 2 adp[c] + 2ombzl[c]				Cofactor and Prosthetic Group Biosynthesis	0	0	1000	0
OPHHX3	2-Octaprenylphenol hydroxylase (anaerobic)	3 h2o[c] + nad[c] + 2 atp[c] + 2oph[c] -> 3 h[c] + 2 pi[c] + nadh[c] + 2 adp[c] + 2ohph[c]				Cofactor and Prosthetic Group Biosynthesis	0	0	1000	0
OPMEACPD	3-Oxo-pimeloyl-[ACP] methyl ester dehydratase	hpmeACP[c] -> h2o[c] + epmeACP[c]	(Csal_0574)	Csal_0574		Cofactor and Prosthetic Group Biosynthesis	0	0	1000	0		4.2.1.59
OPMEACPR	3-Oxo-pimeloyl-[ACP] methyl ester reductase	h[c] + nadph[c] + opmeACP[c] -> nadp[c] + hpmeACP[c]	(Csal_1601)	Csal_1601		Cofactor and Prosthetic Group Biosynthesis	0	0	1000	0		1.1.1.100
OPMEACPS	3-Oxo-pimeloyl-[ACP] methyl ester synthase	h[c] + malACP[c] + gmeACP[c] -> co2[c] + ACP[c] + opmeACP[c]	(Csal_0456 and Csal_2758)	Csal_0456 Csal_2758		Cofactor and Prosthetic Group Biosynthesis	0	0	1000	0		2.3.1.41
PANTS	pantothenate synthase	atp[c] + pant-R[c] + ala-B[c] -> h[c] + ppi[c] + amp[c] + pnto-R[c]	(Csal_3066)	Csal_3066		Cofactor and Prosthetic Group Biosynthesis	0	0	1000	0		6.3.2.1
PDX5PO2	pyridoxine 5'-phosphate oxidase (anaerboic	nad[c] + pdx5p[c] -> h[c] + nadh[c] + pydx5p[c]				Cofactor and Prosthetic Group Biosynthesis	0	0	1000	0
PDX5PS	Pyridoxine 5'-phosphate synthase	nad[c] + dxyl5p[c] + phthr[c] -> 2 h2o[c] + h[c] + pi[c] + nadh[c] + co2[c] + pdx5p[c]	(Csal_0919 and Csal_1634)	Csal_0919 Csal_1634		Cofactor and Prosthetic Group Biosynthesis	0	0	1000	0
PDXPP	Pyridoxine 5-phosphate phosphatase	h2o[c] + pdx5p[c] -> pi[c] + pydxn[c]				Cofactor and Prosthetic Group Biosynthesis	0	0	1000	0	0
PHOSMEKI	phosphomethylpyrimidine kinase	atp[c] + 4ampm[c] -> adp[c] + 2mahmp[c]	(Csal_3133)	Csal_3133		Cofactor and Prosthetic Group Biosynthesis	0	0	1000	0		2.7.4.7
PHOSTRA2	O-Phospho-4-hydroxy-L-threonine:2-oxoglutarate aminotransferase	glu-L[c] + ohpb[c] <=> akg[c] + phthr[c]	(Csal_2167)	Csal_2167		Cofactor and Prosthetic Group Biosynthesis	1	-1000	1000	0		2.6.1.52
PMDPHT	pyrimidine phosphatase	h2o[c] + 5aprbu[c] -> pi[c] + 4r5au[c]				Cofactor and Prosthetic Group Biosynthesis	0	0	1000	0
PMEACPE	Pimeloyl-[ACP] methyl ester esterase	h2o[c] + pmeACP[c] -> meoh[c] + pimACP[c]	(Csal_1165)	Csal_1165		Cofactor and Prosthetic Group Biosynthesis	0	0	1000	0
PNTK	pantothenate kinase	atp[c] + pnto-R[c] -> h[c] + adp[c] + 4ppan[c]	(Csal_0407)	Csal_0407		Cofactor and Prosthetic Group Biosynthesis	0	0	1000	0		2.7.1.33
PPCDC	phosphopantothenoylcysteine decarboxylase	h[c] + 4ppcys[c] -> co2[c] + pan4p[c]	(Csal_2981)	Csal_2981		Cofactor and Prosthetic Group Biosynthesis	0	0	1000	0		4.1.1.36
PPGPPDP	guanosine-3',5'-bis(diphosphate) 3'-diphosphatase	h2o[c] + ppgpp[c] -> ppi[c] + gdp[c]	(Csal_3235)	Csal_3235		Cofactor and Prosthetic Group Biosynthesis	0	0	1000	0		3.1.7.2
PPNCL2	phosphopantothenate-cysteine ligase	4ppan[c] + cys-L[c] + ctp[c] -> h[c] + ppi[c] + cmp[c] + 4ppcys[c]	(Csal_2981)	Csal_2981		Cofactor and Prosthetic Group Biosynthesis	0	0	1000	0		6.3.2.5
PPPGO3	protoporphyrinogen oxidase (anaerobic)	3 fum[c] + pppg9[c] -> 3 succ[c] + ppp9[c]	(Csal_0796)	Csal_0796		Cofactor and Prosthetic Group Biosynthesis	0	0	1000	0		1.3.3.4
PROOXI	protoporphyrinogen oxidase (aerobic)	1.5 o2[c] + pppg9[c] -> 3 h2o[c] + ppp9[c]	(Csal_0796)	Csal_0796		Cofactor and Prosthetic Group Biosynthesis	0	0	1000	0		1.3.3.4
PTPATi	pantetheine-phosphate adenylyltransferase	h[c] + atp[c] + pan4p[c] -> ppi[c] + dpcoa[c]	(Csal_2935)	Csal_2935		Cofactor and Prosthetic Group Biosynthesis	0	0	1000	0		2.7.7.3
PYAM5PO	pyridoxamine 5'-phosphate oxidase	h2o[c] + o2[c] + pyam5p[c] -> nh4[c] + h2o2[c] + pydx5p[c]	(Csal_1900)	Csal_1900		Cofactor and Prosthetic Group Biosynthesis	0	0	1000	0		1.4.3.5
PYDXPP	Pyridoxal 5-phosphate phosphatase	h2o[c] + pydx5p[c] -> pi[c] + pydx[c]				Cofactor and Prosthetic Group Biosynthesis	0	0	1000	0	0
PYPHOOXI	pyridoxamine 5'-phosphate oxidase	o2[c] + pdx5p[c] -> h2o2[c] + pydx5p[c]	(Csal_1900)	Csal_1900		Cofactor and Prosthetic Group Biosynthesis	0	0	1000	0		1.4.3.5
QULNS	quinolinate synthase	dhap[c] + iasp[c] -> 2 h2o[c] + pi[c] + quln[c]	(Csal_0852)	Csal_0852		Cofactor and Prosthetic Group Biosynthesis	0	0	1000	0
RBFK	riboflavin kinase	atp[c] + ribflv[c] -> h[c] + adp[c] + fmn[c]	(Csal_0480)	Csal_0480		Cofactor and Prosthetic Group Biosynthesis	0	0	1000	0	0	2.7.1.26
RIBSYN	riboflavin synthase	2 dmlz[c] -> ribflv[c] + 4r5au[c]	(Csal_2099)	Csal_2099		Cofactor and Prosthetic Group Biosynthesis	0	0	1000	0		2.5.1.9
S2FE2SR	SUF [2Fe-2S] regeneration	h2o[c] + atp[c] + 2fe1s[c] + sufbcd[c] + sufsesh[c] -> 5 h[c] + pi[c] + adp[c] + sufbcd-2fe2s[c] + sufse[c]	(Csal_1233 and Csal_1234 and Csal_1235 and Csal_1236)	Csal_1233 Csal_1234 Csal_1235 Csal_1236		Cofactor and Prosthetic Group Biosynthesis	0	0	1000	0
S2FE2SS	SUF [2Fe-2S] Synthesis	h2o[c] + fadh2[c] + atp[c] + 2 fe2[c] + sufbcd[c] + 2 sufsesh[c] -> fad[c] + 7 h[c] + pi[c] + adp[c] + sufbcd-2fe2s[c] + 2 sufse[c]	(Csal_1233 and Csal_1234 and Csal_1235 and Csal_1236)	Csal_1233 Csal_1234 Csal_1235 Csal_1236		Cofactor and Prosthetic Group Biosynthesis	0	0	1000	0
S2FE2SS2	SUF [2Fe-2S] Synthesis II	h2o[c] + fadh2[c] + atp[c] + 2 fe2[c] + 2 sufsesh[c] + sufbcd-2fe2s[c] -> fad[c] + 7 h[c] + pi[c] + adp[c] + 2 sufse[c] + sufbcd-2fe2s2[c]	(Csal_1233 and Csal_1234 and Csal_1235 and Csal_1236)	Csal_1233 Csal_1234 Csal_1235 Csal_1236		Cofactor and Prosthetic Group Biosynthesis	0	0	1000	0
S2FE2ST	SUF [2Fe-2S] Transfer	4 h[c] + sufbcd-2fe2s[c] -> 2fe2s[c] + sufbcd[c]	(Csal_1233 and Csal_1234 and Csal_1235 and Csal_1236)	Csal_1233 Csal_1234 Csal_1235 Csal_1236		Cofactor and Prosthetic Group Biosynthesis	0	0	1000	0
S4FE4SR	SUF [4Fe-4S] Reduction	fadh2[c] + 2 h[c] + sufbcd-2fe2s2[c] -> fad[c] + sufbcd-4fe4s[c]	(Csal_1233 and Csal_1234 and Csal_1235 and Csal_1236)	Csal_1233 Csal_1234 Csal_1235 Csal_1236		Cofactor and Prosthetic Group Biosynthesis	0	0	1000	0
S4FE4ST	SUF [4Fe-4S] Transfer	4 h[c] + sufbcd-4fe4s[c] -> sufbcd[c] + 4fe4s[c]	(Csal_1233 and Csal_1234 and Csal_1235 and Csal_1236)	Csal_1233 Csal_1234 Csal_1235 Csal_1236		Cofactor and Prosthetic Group Biosynthesis	0	0	1000	0
SCYSDS	SUF Cysteine desulfuration	sufse[c] + cys-L[c] -> ala-L[c] + sufsesh[c]				Cofactor and Prosthetic Group Biosynthesis	0	0	1000	0
SIHYDRE	dihydrofolate reductase	h[c] + nadph[c] + dhf[c] <=> nadp[c] + thf[c]	(Csal_2571)	Csal_2571		Cofactor and Prosthetic Group Biosynthesis	1	-1000	1000	0		1.5.1.3
SIRODEHY	sirohydrochlorin dehydrogenase (NAD)	nad[c] + dscl[c] -> h[c] + nadh[c] + scl[c]	(Csal_2314)	Csal_2314		Cofactor and Prosthetic Group Biosynthesis	0	0	1000	0		2.1.1.107
SIROFE	sirohydrochlorin ferrochetalase	fe2[c] + scl[c] -> 3 h[c] + sheme[c]	(Csal_2314)	Csal_2314		Cofactor and Prosthetic Group Biosynthesis	0	0	1000	0		4.99.1.4
TDP	thiamin pyrophosphatase	h2o[c] + thmpp[c] -> h[c] + pi[c] + thmmp[c]	(Csal_2443)	Csal_2443		Cofactor and Prosthetic Group Biosynthesis	0	0	1000	0		3.6.1.15
ThDPAT	ThDP adenylyl transferase	h[c] + adp[c] + thmpp[c] -> pi[c] + athtp[c]				Cofactor and Prosthetic Group Biosynthesis	0	0	1000	0
THIPHOSDI	thiamine-phosphate diphosphorylase	h[c] + 4mpetz[c] + 2mahmp[c] -> ppi[c] + thmmp[c]	(Csal_3303)	Csal_3303		Cofactor and Prosthetic Group Biosynthesis	0	0	1000	0	0	2.5.1.3
THIPHOSK	thiamine-phosphate kinase	atp[c] + thmmp[c] -> adp[c] + thmpp[c]	(Csal_2581)	Csal_2581		Cofactor and Prosthetic Group Biosynthesis	0	0	1000	0		2.7.4.16
THZPSN3	thiazole phosphate synthesis	h[c] + nadph[c] + atp[c] + dxyl5p[c] + iscssh[c] + dhgly[c] -> 2 h2o[c] + nadp[c] + ppi[c] + co2[c] + amp[c] + iscs[c] + 4mpetz[c]	(Csal_2118)	Csal_2118		Cofactor and Prosthetic Group Biosynthesis	0	0	1000	0
TRANSHETR	trans-hexaprenyltranstransferase	5 ipdp[c] + frdp[c] -> 5 ppi[c] + octdp[c]	(Csal_0473)	Csal_0473		Cofactor and Prosthetic Group Biosynthesis	0	0	1000	0	0	2.5.1.90
TYRL	tyrosine lyase	nadph[c] + amet[c] + tyr-L[c] -> h[c] + met-L[c] + nadp[c] + dad-5[c] + dhgly[c] + 4crsol[c]	(Csal_3146)	Csal_3146		Cofactor and Prosthetic Group Biosynthesis	0	0	1000	0
UDCPDPS	Undecaprenyl diphosphate synthase	8 ipdp[c] + frdp[c] -> 8 ppi[c] + udcpdp[c]	(Csal_0567)	Csal_0567		Cofactor and Prosthetic Group Biosynthesis	0	0	1000	0	0	2.5.1.31
UROMETHY1	uroporphyrinogen methyltransferase	2 amet[c] + uppg3[c] -> h[c] + 2 ahcys[c] + dscl[c]	(Csal_2314 or Csal_1120)	Csal_1120 Csal_2314		Cofactor and Prosthetic Group Biosynthesis	0	0	1000	0	0	2.1.1.107
WCOS	tungsten pterin cofactor synthase	2 h[c] + mptamp[c] + tungs[c] -> h2o[c] + amp[c] + cu2[c] + wco[c]	(Csal_2079)	Csal_2079		Cofactor and Prosthetic Group Biosynthesis	0	0	1000	0
ADSK	adenylyl-sulfate kinase	atp[c] + aps[c] -> h[c] + adp[c] + paps[c]	(Csal_1687)	Csal_1687		Cysteine Metabolism	0	0	1000	0	0	2.7.1.25
AMPTASECG	alanyl aminopeptidase (cys-gly)	h2o[c] + cgly[c] -> gly[c] + cys-L[c]	(Csal_2957)	Csal_2957		Cysteine Metabolism	0	0	1000	0		3.4.11.2
BPNT	3',5'-bisphosphate nucleotidase	h2o[c] + pap[c] -> pi[c] + amp[c]	(Csal_1672)	Csal_1672		Cysteine Metabolism	0	0	1000	0	0	3.1.3.7
CYSSADS	L-cysteine sulfinic acid desulfurase	2 h[c] + 3sala[c] -> ala-L[c] + so2[c]	(Csal_1236)	Csal_1236		Cysteine Metabolism	0	0	1000	0		4.1.1.12
CYSSYN1	Cysteine synthase (CysK)	h2s[c] + acser[c] -> h[c] + ac[c] + cys-L[c]	(Csal_1467) or (Csal_1086)	Csal_1086 Csal_1467		Cysteine Metabolism	0	0	1000	0
HOMOTRAA	homoserine O-trans-acetylase	accoa[c] + hom-L[c] <=> coa[c] + achms[c]	(Csal_3057)	Csal_3057		Cysteine Metabolism	1	-1000	1000	0		2.3.1.31
MEADE	methionine adenosyltransferase	h2o[c] + met-L[c] + atp[c] -> pi[c] + ppi[c] + amet[c]	(Csal_0385)	Csal_0385		Cysteine Metabolism	0	0	1000	0		2.5.1.6
MESYN	methionine synthase	hcys-L[c] + 5mthf[c] -> h[c] + met-L[c] + thf[c]	(Csal_1889) or (Csal_0672)	Csal_0672 Csal_1889		Cysteine Metabolism	0	0	1000	0		2.1.1.13
PAPSR	phosphoadenylyl-sulfate reductase (thioredoxin)	paps[c] + trdrd[c] -> 2 h[c] + pap[c] + so3[c] + trdox[c]	(Csal_2427)	Csal_2427		Cysteine Metabolism	0	0	1000	0	0	1.8.4.8
PAPSR2	phosphoadenylyl-sulfate reductase (glutaredoxin)	paps[c] + grxrd[c] -> 2 h[c] + pap[c] + so3[c] + grxox[c]	(Csal_2427)	Csal_2427		Cysteine Metabolism	0	0	1000	0		1.8.4.8
SADT2	Sulfate adenyltransferase	h2o[c] + atp[c] + gtp[c] + so4[c] -> pi[c] + ppi[c] + gdp[c] + aps[c]	(Csal_1686 and Csal_1687) or (Csal_2552)	Csal_1686 Csal_1687 Csal_2552		Cysteine Metabolism	0	0	1000	0	4
SAT	Serine O-acetyltransferase (SAT)	accoa[c] + ser-L[c] <=> coa[c] + acser[c]	(Csal_2551)	Csal_2551		Cysteine Metabolism	1	-1000	1000	0		2.3.1.30
SULR	sulfite reductase (NADPH)	5 h[c] + 3 nadph[c] + so3[c] -> 3 h2o[c] + 3 nadp[c] + h2s[c]	(Csal_2695 and Csal_2696) or (Csal_1891)	Csal_1891 Csal_2695 Csal_2696		Cysteine Metabolism	0	0	1000	0	0	1.8.2.2
SULRi	sulfite reductase (NADPH2)	5 h[c] + 3 nadph[c] + so3[c] -> 3 h2o[c] + 3 nadp[c] + h2s[c]	(Csal_2695 and Csal_2696) or (Csal_1891)	Csal_1891 Csal_2695 Csal_2696		Cysteine Metabolism	0	0	1000	0		1.8.2.2
ASD	Aspartate-semialdehyde dehydrogenase (AsD)	h[c] + nadph[c] + 4pasp[c] -> nadp[c] + pi[c] + aspsa[c]	(Csal_2450)	Csal_2450		Ectoine biosynthesis	0	0	1000	0		1.2.1.11
ECTA	Diaminobutyrate acetyltransferase (EctA)	accoa[c] + 24abtn[c] -> h[c] + coa[c] + nG4aL24dab[c]	(Csal_1876)	Csal_1876		Ectoine biosynthesis	0	0	1000	0		2.3.1.178
ECTB	Diaminobutyrate 2-oxoglutarate transaminase (EctB)	glu-L[c] + aspsa[c] -> akg[c] + 24abtn[c]	(Csal_1877)	Csal_1877		Ectoine biosynthesis	0	0	1000	0		2.6.1.76
ECTC	L-ectoine synthase EctC	nG4aL24dab[c] -> h2o[c] + ect-L[c]	(Csal_1878)	Csal_1878		Ectoine biosynthesis	0	0	1000	0		4.2.1.108
ECTDE	Ectoine hydroxylase (EctD) (EctE)	akg[c] + o2[c] + ect-L[c] -> succ[c] + co2[c] + hdect[c]	(Csal_0542) or (Csal_3003)	Csal_0542 Csal_3003		Ectoine biosynthesis	0	0	1000	0		1.14.11.-
EUTB	L-threonine ammonia-lyase	hdect[c] -> 2mdi6car[c] + h2o[c]	(Csal_2723)	Csal_2723		Ectoine biosynthesis	0	0	1000	0
EUTC	ornithine cyclodeaminase	2mdi6car[c] + nadh[c] + h[c] -> ect-L[c] + nad[c]	(Csal_2722)	Csal_2722		Ectoine biosynthesis	0	0	1000	0
DOEA	Ectoine hydrolase (DoeA)	h2o[c] + ect-L[c] -> nA4aL24dab[c]	(Csal_2732)	Csal_2732		Ectoine degradation	0	0	1000	0		3.4.13.9
DOEB	N- acetyl-L-diamonbutyric acid deacetylase (DoeB)	h2o[c] + nA4aL24dab[c] -> ac[c] + 24abtn[c]	(Csal_2731)	Csal_2731		Ectoine degradation	0	0	1000	0		3.5.1.-
DOEC	Aspartate-semialdehyde dehydrogenase (DoeC)	h2o[c] + nad[c] + aspsa[c] -> asp-L[c] + 2 h[c] + nadh[c]	(Csal_2725)	Csal_2725		Ectoine degradation	0	0	1000	0		1.2.1.-
DOED	Diaminobutyrate acid transaminase (DoeD)	akg[c] + 24abtn[c] -> glu-L[c] + aspsa[c]	(Csal_2724)	Csal_2724		Ectoine degradation	0	0	1000	0		2.6.1.72
DM_2-ketgluc	Sink needed to aloow 2-Keto-D-gluconic acid	2-ketgluc[c] ->				Exchange	0	0	1000	0
DM_4CRSOL	Sink needed to allow p-Cresol to leave system	4crsol[c] ->				Exchange	0	0	1000	0
DM_5DRIB	Sink needed to allow 5'-deoxyribose to leave system	5drib[c] ->				Exchange	0	0	1000	0
DM_ac	Acetate output	ac[c] ->				Exchange	0	0	1000	0
DM_actp	Acetyl phosphate	actp[c] ->				Exchange	0	0	1000	0
DM_AMOB	Sink needed to allow S-Adenosyl-4-methylthio-2-oxobutanoate to leave system	amob[c] ->				Exchange	0	0	1000	0
DM_ect-L	Ectoine output	ect-L[c] ->				Exchange	0	0	1000	0
DM_glcn	Gluconate output	glcn[p] ->				Exchange	0	0	1000	0
DM_hdect	5-hydroxyectoine output	hdect[c] ->				Exchange	0	0	1000	0
DM_meoh	methanol exchange	meoh[c] ->				Exchange	0	0	1000	0
DM_mththf	Sink needed to allow (2R,4S)-2-methyl-2,3,3,4-tetrahydroxytetrahydrofuran to leave system	mththf[c] ->				Exchange	0	0	1000	0
DM_n2o	Nitrous oxide exchange	n2o[c] ->				Exchange	0	0	1000	0
DM_pydam	Pyridoxamine exchange	pydam[c] ->				Exchange	0	0	1000	0
DM_pydx	Pyridoxal exchange	pydx[c] ->				Exchange	0	0	1000	0
DM_pydxn	Pyridoxine exchange	pydxn[c] ->				Exchange	0	0	1000	0
DM_pyr	Pyruvate exchange	pyr[c] ->				Exchange	0	0	1000	0
DM_so2	sulfur dioxide exchange	so2[c] ->				Exchange	0	0	1000	0
DM_tre	Trehalose exchange	tre[c] ->				Exchange	0	0	1000	0
DM_udpgal	UDPgalactose exchange	udpgal[c] ->				Exchange	0	0	1000	0
DM_udpglcur	UDP-D-glucuronate exchange	udpglcur[c] ->				Exchange	0	0	1000	0
EX_2ddglcn(e)	2-Dehydro-3-deoxy-D-gluconate exchange	2ddglcn[e] <=>				Exchange	1	0	1000	0
EX_2-ketgluc(e)	2-Keto-D-gluconic acid exchange	2-ketgluc[e] <=>				Exchange	1	0	1000	0
EX_5dglcn(e)	5-Dehydro-D-gluconate exchange	5dglcn[e] <=>				Exchange	1	0	1000	0
EX_ac(e)	Acetate-exchange	ac[e] <=>				Exchange	1	0	1000	0
EX_acald(e)	Acetaldehyde exchange	acald[e] <=>				Exchange	1	0	1000	0
EX_ACP(e)	acyl carrier protein	ACP[e] <=>				Exchange	1	0	1000	0
EX_acser(e)	O-Acetyl-L-serine exchange	acser[e] <=>				Exchange	1	0	1000	0
EX_ade(e)	Adenine exchange	ade[e] <=>				Exchange	1	0	1000	0
EX_akg(e)	2-Oxoglutarate exchange	akg[e] <=>				Exchange	1	0	1000	0
EX_alaala(e)	D-Alanyl-D-alanine exchange	alaala[e] <=>				Exchange	1	0	1000	0
EX_ala-D(e)	D-Alanine exchange	ala-D[e] <=>				Exchange	1	0	1000	0
EX_alltn(e)	Allantoin exchange	alltn[e] <=>				Exchange	1	0	1000	0
EX_anhgm(e)	N-Acetyl-D-glucosamine(anhydrous)N-Acetylmuramic acid exchange	anhgm[e] <=>				Exchange	1	0	1000	0
EX_apoACP(e)	apoACP-exchange	apoACP[e] <=>				Exchange	1	0	1000	0
EX_arbtn(e)	aerobactin minus Fe3 exchange	arbtn[e] <=>				Exchange	1	0	1000	0
EX_arbtn-fe3(e)	Aerobactin exchange	arbtn-fe3[e] <=>				Exchange	1	0	1000	0
EX_arg-L(e)	L-Arginine exchange	arg-L[e] <=>				Exchange	1	0	1000	0
EX_asn-L(e)	L-Asparagine exchange	asn-L[e] <=>				Exchange	1	0	1000	0
EX_asp-D(e)	D-Aspartate exchange	asp-D[e] <=>				Exchange	1	0	1000	0
EX_asp-L(e)	L-Aspartate exchange	asp-L[e] <=>				Exchange	1	0	1000	0
EX_btn(e)	Biotin exchange	btn[e] <=>				Exchange	1	0	1000	0
EX_ca2(e)	Calcium-exchange	ca2[e] <=>				Exchange	1	-1000	1000	0
EX_cgly(e)	Cys-Gly exchange	cgly[e] <=>				Exchange	1	0	1000	0
EX_chol(e)	Choline exchange	chol[e] <=>				Exchange	1	0	1000	0
EX_cit(e)	Citrate exchange	cit[e] <=>				Exchange	1	0	1000	0
EX_cl(e)	Chloride-exchange	cl[e] <=>				Exchange	1	-1000	1000	0
EX_co2(e)	CO2 exchange	co2[e] <=>				Exchange	1	-1000	1000	0
EX_cobalt2(e)	Cobalto-exchange	cobalt2[e] <=>				Exchange	1	-1000	1000	0
EX_cpgn(e)	coprogen exchange	cpgn[e] <=>				Exchange	1	0	1000	0
EX_cpgn-un(e)	coprogen unloaded (no Fe(III)) exchange	cpgn-un[e] <=>				Exchange	1	0	1000	0
EX_csn(e)	Cytosine exchange	csn[e] <=>				Exchange	1	0	1000	0
EX_cu(e)	Cu+ exchange	cu[e] <=>				Exchange	1	0	1000	0
EX_cu2(e)	cu2-exchange	cu2[e] <=>				Exchange	1	-1000	1000	0
EX_cys-L(e)	L-Cysteine exchange	cys-L[e] <=>				Exchange	1	0	1000	0
EX_dca(e)	Decanoate exchange	dca[e] <=>				Exchange	1	0	1000	0
EX_ddca(e)	Dodecanoate (n-C12:0) exchange	ddca[e] <=>				Exchange	1	0	1000	0
EX_dgmp(e)	dGMP exchange	dgmp[e] <=>				Exchange	1	0	1000	0
EX_dgsn(e)	Deoxyguanosine exchange	dgsn[e] <=>				Exchange	1	0	1000	0
EX_dha(e)	Dihydroxyacetone exchange	dha[e] <=>				Exchange	1	0	1000	0
EX_dimp(e)	dIMP exchange	dimp[e] <=>				Exchange	1	0	1000	0
EX_din(e)	Deoxyinosine exchange	din[e] <=>				Exchange	1	0	1000	0
EX_ect-L(e)	Ectoine exchange	ect-L[e] <=>				Exchange	1	0	1000	0
EX_etha(e)	Ethanolamine exchange	etha[e] <=>				Exchange	1	0	1000	0
EX_etoh(e)	Ethanol exchange	etoh[e] <=>				Exchange	1	0	1000	0
EX_f6p(e)	Frutose 6-phosphate exchange	f6p[e] <=>				Exchange	1	0	1000	0
EX_fald(e)	Formaldehyde exchange	fald[e] <=>				Exchange	1	0	1000	0
EX_fe2(e)	Fe2+ exchange	fe2[e] <=>				Exchange	1	-1000	1000	0
EX_fe3(e)	Fe3+ exchange	fe3[e] <=>				Exchange	1	-1000	1000	0
EX_fe3dcit(e)	Fe(III)dicitrate exchange	fe3dcit[e] <=>				Exchange	1	0	1000	0
EX_fe3hox(e)	Fe(III)hydroxamate exchange	fe3hox[e] <=>				Exchange	1	0	1000	0
EX_fe3hox-un(e)	Fe(III)hydoxamate, unloaded exchange	fe3hox-un[e] <=>				Exchange	1	0	1000	0
EX_fecrm(e)	Ferrichrome exchange	fecrm[e] <=>				Exchange	1	0	1000	0
EX_fecrm-un(e)	Ferrichrome minus Fe(III) exchange	fecrm-un[e] <=>				Exchange	1	0	1000	0
EX_feoxam(e)	ferroxamine exchange	feoxam[e] <=>				Exchange	1	0	1000	0
EX_feoxam-un(e)	ferroxamine minus Fe(3) exchange	feoxam-un[e] <=>				Exchange	1	0	1000	0
EX_fru(e)	D-Fructose exchange	fru[e] <=>				Exchange	1	0	1000	0
EX_fum(e)	Fumarate exchange	fum[e] <=>				Exchange	1	0	1000	0
EX_g3pc(e)	sn-Glycero-3-phosphocholine exchange	g3pc[e] <=>				Exchange	1	0	1000	0
EX_g3pe(e)	sn-Glycero-3-phosphoethanolamine exchange	g3pe[e] <=>				Exchange	1	0	1000	0
EX_g3pg(e)	Glycerophosphoglycerol exchange	g3pg[e] <=>				Exchange	1	0	1000	0
EX_g3pi(e)	sn-Glycero-3-phospho-1-inositol exchange	g3pi[e] <=>				Exchange	1	0	1000	0
EX_g3ps(e)	Glycerophosphoserine exchange	g3ps[e] <=>				Exchange	1	0	1000	0
EX_g6p(e)	D-Glucose 6-phosphate exchange	g6p[e] <=>				Exchange	1	0	1000	0
EX_galctn-D(e)	D-Galactonate exchange	galctn-D[e] <=>				Exchange	1	0	1000	0
EX_gam6p(e)	D-Glucosamine 6-phosphate exchange	gam6p[e] <=>				Exchange	1	0	1000	0
EX_gdp(e)	GDP exchange	gdp[e] <=>				Exchange	1	0	1000	0
EX_gl(e)	D-glucono-1,5 lactone	gl[e] <=>				Exchange	1	0	1000	0
EX_glc-D(e)	D-Glucose-exchange	glc-D[e] <=>				Exchange	1	-10	1000	0
EX_glcn(e)	D-Gluconate exchange	glcn[e] <=>				Exchange	1	0	1000	0
EX_glcr(e)	D-Glucarate exchange	glcr[e] <=>				Exchange	1	0	1000	0
EX_gln-L(e)	L-Glutamine exchange	gln-L[e] <=>				Exchange	1	0	1000	0
EX_glu-L(e)	L-Glutamate exchange	glu-L[e] <=>				Exchange	1	0	1000	0
EX_gly(e)	Glycine exchange	gly[e] <=>				Exchange	1	0	1000	0
EX_glyb(e)	Glycine betaine exchange	glyb[e] <=>				Exchange	1	0	1000	0
EX_glyc(e)	Glycerol exchange	glyc[e] <=>				Exchange	1	0	1000	0
EX_glyc2p(e)	Glycerol 2-phosphate exchange	glyc2p[e] <=>				Exchange	1	0	1000	0
EX_glyc3p(e)	Glycerol 3-phosphate exchange	glyc3p[e] <=>				Exchange	1	0	1000	0
EX_glyclt(e)	Glycolate exchange	glyclt[e] <=>				Exchange	1	0	1000	0
EX_gmp(e)	GMP exchange	gmp[e] <=>				Exchange	1	0	1000	0
EX_gsn(e)	Guanosine exchange	gsn[e] <=>				Exchange	1	0	1000	0
EX_gthrd(e)	Reduced glutathione exchange	gthrd[e] <=>				Exchange	1	0	1000	0
EX_gtp(e)	GTP exchange	gtp[e] <=>				Exchange	1	0	1000	0
EX_h(e)	proton-exchange	h[e] <=>				Exchange	1	-1000	1000	0
EX_h2o(e)	H2O-exchange	h2o[e] <=>				Exchange	1	-1000	1000	0
EX_h2s(e)	Hydrogen sulfide exchange	h2s[e] <=>				Exchange	1	0	1000	0
EX_hdca(e)	Hexadecanoic-acid-exchange	hdca[e] <=>				Exchange	1	0	1000	0
EX_hdcea(e)	Hexadecanoic-acid (n-C16:1)-exchange	hdcea[e] <=>				Exchange	1	0	1000	0
EX_hdect(e)	5-hydroxyectoine exchange	hdect[e] <=>				Exchange	1	0	1000	0
EX_his-L(e)	L-Histidine exchange	his-L[e] <=>				Exchange	1	0	1000	0
EX_hom-L(e)	L-Homoserine exchange	hom-L[e] <=>				Exchange	1	0	1000	0
EX_hxa(e)	Hexanoate (n-C6:0) exchange	hxa[e] <=>				Exchange	1	0	1000	0
EX_ile-L(e)	L-Isoleucine exchange	ile-L[e] <=>				Exchange	1	0	1000	0
EX_imp(e)	IMP exchange	imp[e] <=>				Exchange	1	0	1000	0
EX_indole(e)	Indole exchange	indole[e] <=>				Exchange	1	0	1000	0
EX_inost(e)	myo-Inositol exchange	inost[e] <=>				Exchange	1	0	1000	0
EX_ins(e)	Inosine exchange	ins[e] <=>				Exchange	1	0	1000	0
EX_k(e)	potassium-exchange	k[e] <=>				Exchange	1	-1000	1000	0
EX_k2l5(e)	KDO(2)-lipid IV A exchange)	kdo2lipid4[e] <=>				Exchange	1	0	1000	0
EX_lac-D(e)	D-lactate exchange	lac-D[e] <=>				Exchange	1	0	1000	0
EX_lac-L(e)	L-Lactate exchange	lac-L[e] <=>				Exchange	1	0	1000	0
EX_LalaDgluMdap(e)	L-alanine-D-glutamate-meso-2,6-diaminoheptanedioate exchange	LalaDgluMdap[e] <=>				Exchange	1	0	1000	0
EX_LalaDgluMdapDala(e)	L-alanine-D-glutamate-meso-2,6-diaminoheptanedioate-D-alanine exchange	LalaDgluMdapDala[e] <=>				Exchange	1	0	1000	0
EX_leu-L(e)	L-Leucine exchange	leu-L[e] <=>				Exchange	1	0	1000	0
EX_lipa_cold(e)	cold adapted KDO(2)-lipid (A) exchange	lipa_cold[e] <=>				Exchange	1	0	1000	0
EX_lys-l(e)	lysine exchange	lys-L[e] <=>				Exchange	1	0	1000	0
EX_mal-D(e)	D-Malate exchange	mal-D[e] <=>				Exchange	1	0	1000	0
EX_mal-L(e)	L-Malate exchange	mal-L[e] <=>				Exchange	1	0	1000	0
EX_malt(e)	Maltose exchange	malt[e] <=>				Exchange	1	0	1000	0
EX_malthx(e)	Maltohexaose exchange	malthx[e] <=>				Exchange	1	0	1000	0
EX_maltpt(e)	Maltopentaose exchange	maltpt[e] <=>				Exchange	1	0	1000	0
EX_malttr(e)	Maltotriose exchange	malttr[e] <=>				Exchange	1	0	1000	0
EX_maltttr(e)	Maltotetraose exchange	maltttr[e] <=>				Exchange	1	0	1000	0
EX_man(e)	D-Mannose exchange	man[e] <=>				Exchange	1	0	1000	0
EX_man6p(e)	D-Mannose 6-phosphate exchange	man6p[e] <=>				Exchange	1	0	1000	0
EX_met-L(e)	L-Methionine exchange	met-L[e] <=>				Exchange	1	0	1000	0
EX_mg2(e)	magnesium-exchange	mg2[e] <=>				Exchange	1	-1000	1000	0
EX_mn2(e)	Mn2-exchange	mn2[e] <=>				Exchange	1	-1000	1000	0
EX_mobd(e)	Molybdate-exchange	mobd[e] <=>				Exchange	1	-1000	1000	0
EX_na(e)	Sodium-exchange	na1[e] <=>				Exchange	1	-1000	1000	0
EX_nh4(e)	ammonium exchange	nh4[e] <=>				Exchange	1	-1000	1000	0
EX_ni2(e)	Ni2+ exchange	ni2[e] <=>				Exchange	1	-1000	1000	0
EX_no(e)	Nitric oxide exchange	no[e] <=>				Exchange	1	0	1000	0
EX_no2(e)	Nitrite exchange	no2[e] <=>				Exchange	1	0	1000	0
EX_no3(e)	Nitrate exchange	no3[e] <=>				Exchange	1	0	1000	0
EX_o2(e)	O2 exchange	o2[e] <=>				Exchange	1	-20	1000	0
EX_o2s(e)	Superoxide anion exchange	o2s[e] <=>				Exchange	1	0	1000	0
EX_ocdca(e)	octadecanoate (n-C18:0) exchange	ocdca[e] <=>				Exchange	1	0	1000	0
EX_ocdcea(e)	octadecenoate-exchange	ocdcea[e] <=>				Exchange	1	0	1000	0
EX_octa(e)	octanoate (n-C8:0) exchange	octa[e] <=>				Exchange	1	0	1000	0
EX_orot(e)	Orotate exchange	orot[e] <=>				Exchange	1	0	1000	0
EX_phe-L(e)	L-Phenylalanine exchange	phe-L[e] <=>				Exchange	1	0	1000	0
EX_pi(e)	phosphate-exchange	pi[e] <=>				Exchange	1	-1000	1000	0
EX_ppa(e)	Propionate exchange	ppa[e] <=>				Exchange	1	0	1000	0
EX_ppal(e)	Propanal exchange	ppal[e] <=>				Exchange	1	0	1000	0
EX_ppt(e)	Phosphonate exchange	ppt[e] <=>				Exchange	1	0	1000	0
EX_progly(e)	L-Prolinylglycine exchange	progly[e] <=>				Exchange	1	0	1000	0
EX_pro-L(e)	L-Proline exchange	pro-L[e] <=>				Exchange	1	0	1000	0
EX_pyr(e)	Pyruvate-exchange	pyr[e] <=>				Exchange	1	0	1000	0
EX_rib-D(e)	D-Ribose exchange	rib-D[e] <=>				Exchange	1	0	1000	0
EX_ser-L(e)	L-Serine exchange	ser-L[e] <=>				Exchange	1	0	1000	0
EX_so4(e)	Sulfate-exchange	so4[e] <=>				Exchange	1	-1000	1000	0
EX_succ(e)	Succinate exchange	succ[e] <=>				Exchange	1	0	1000	0
EX_tag6p-D(e)	D-Tagatose 6-phosphate-exchange	tag6p-D[e] <=>				Exchange	1	0	1000	0
EX_tartr-L(e)	L-tartrate exchange	tartr-L[e] <=>				Exchange	1	0	1000	0
EX_thym(e)	Thymine exchange	thym[e] <=>				Exchange	1	0	1000	0
EX_tre(e)	Trehalose exchange	tre[e] <=>				Exchange	1	0	1000	0
EX_trp-L(e)	L-Tryptophan exchange	trp-L[e] <=>				Exchange	1	0	1000	0
EX_ttdca(e)	tetradecanoate (n-C14:0) exchange	ttdca[e] <=>				Exchange	1	0	1000	0
EX_ttdcea(e)	tetradecenoate (n-C14:1) exchange	ttdcea[e] <=>				Exchange	1	0	1000	0
EX_tungs(e)	tungstate exchange	tungs[e] <=>				Exchange	1	0	1000	0
EX_tyr-L(e)	L-Tyrosine exchange	tyr-L[e] <=>				Exchange	1	0	1000	0
EX_ump(e)	UMP exchange	ump[e] <=>				Exchange	1	0	1000	0
EX_ura(e)	Uracil exchange	ura[e] <=>				Exchange	1	0	1000	0
EX_val-L(e)	L-Valine exchange	val-L[e] <=>				Exchange	1	0	1000	0
EX_xan(e)	Xanthine exchange	xan[e] <=>				Exchange	1	0	1000	0
EX_xmp(e)	Xanthosine 5'-phosphate exchange	xmp[e] <=>				Exchange	1	0	1000	0
EX_xtsn(e)	Xanthosine exchange	xtsn[e] <=>				Exchange	1	0	1000	0
EX_zn2(e)	Zinc-exchange	zn2[e] <=>				Exchange	1	-1000	1000	0
AMHYMETDI	2-amino-4-hydroxy-6-hydroxymethyldihydropteridine diphosphokinase	atp[c] + 6hmhpt[c] -> h[c] + amp[c] + 6hmhptpp[c]	(Csal_0970)	Csal_0970		Folate biosynthesis	0	0	1000	0		2.7.6.3
FOMETRi	Aminomethyltransferase	h[c] + 5fthf[c] -> h2o[c] + methf[c]	(Csal_1815) or (Csal_0853)	Csal_0853 Csal_1815		Folate Metabolism	0	0	1000	0		2.1.2.10
FTHFD	formyltetrahydrofolate deformylase	h2o[c] + 10fthf[c] -> h[c] + for[c] + thf[c]	(Csal_1002)	Csal_1002		Folate Metabolism	0	0	1000	0	0	3.5.1.10
FTHFLi	formate-tetrahydrofolate ligase	atp[c] + for[c] + thf[c] -> pi[c] + adp[c] + 10fthf[c]				Folate Metabolism	0	0	1000	0		6.3.4.3
GCALDD	Glycolaldehyde dehydrogenase	h2o[c] + nad[c] + gcald[c] -> 2 h[c] + nadh[c] + glyclt[c]	(Csal_2913)	Csal_2913		Folate Metabolism	0	0	1000	0	0	1.2.1.21
GLYCL	Glycine Cleavage System	nad[c] + gly[c] + thf[c] -> nh4[c] + nadh[c] + co2[c] + mlthf[c]	(Csal_1811)	Csal_1811		Folate Metabolism	0	0	1000	0
METHECY	methenyltetrahydrofolate cyclohydrolase	h2o[c] + methf[c] <=> h[c] + 10fthf[c]	(Csal_2048)	Csal_2048		Folate Metabolism	1	-1000	1000	0		3.5.4.9
METHYDE	methylenetetrahydrofolate dehydrogenase (NADP)	nadp[c] + mlthf[c] <=> nadph[c] + methf[c]	(Csal_2049)	Csal_2049		Folate Metabolism	1	-1000	1000	0		1.5.1.5
METHYRE	5,10-methylenetetrahydrofolate reductase (NADH)	2 h[c] + nadh[c] + mlthf[c] -> nad[c] + 5mthf[c]	(Csal_0396)	Csal_0396		Folate Metabolism	0	0	1000	0		1.5.1.20
THFAT	Tetrahydrofolate aminomethyltransferase	h2o[c] + methf[c] -> h[c] + 5fthf[c]	(Csal_2617)	Csal_2617		Folate Metabolism	0	0	1000	0		2.1.2.10
FTC_5	5-formethyltetrahydrofolate cyclo-ligase	atp[c] + 5fthf[c] -> pi[c] + adp[c] + methf[c]	(Csal_0021)	Csal_0021		formylTHF biosynthesis II , folate transformations	0	0	1000	0		6.3.3.2
GDH	Glutamate dehydrogenase (NAD)	glu-L[c] + h2o[c] + nadp[c] <=> akg[c] + nh4[c] + h[c] + nadph[c]	(Csal_1340)	Csal_1340		Glutamate Metabolism	1	-1000	1000	0		1.4.1.4
GLNSY	Glutamine synthase	glu-L[c] + nh4[c] + atp[c] -> h[c] + pi[c] + adp[c] + gln-L[c]	(Csal_0243) or (Csal_1181)	Csal_0243 Csal_1181		Glutamate Metabolism	0	0	1000	0		6.3.1.2
ACPPAT120	acyl-(acyl carrier protein):phosphate acyltransferase (C12:0)	h[c] + pi[c] + ddcaACP[c] -> ACP[c] + ddcap[c]	(Csal_1612)	Csal_1612		Glycerophospholipid Metabolism	0	0	1000	0
ACPPAT140	acyl-(acyl carrier protein):phosphate acyltransferase (C14:0)	h[c] + pi[c] + myrsACP[c] -> ACP[c] + ttdcap[c]	(Csal_1612)	Csal_1612		Glycerophospholipid Metabolism	0	0	1000	0
ACPPAT141	acyl-(acyl carrier protein):phosphate acyltransferase (C14:1)	h[c] + pi[c] + tdeACP[c] -> ACP[c] + ttdceap[c]	(Csal_1612)	Csal_1612		Glycerophospholipid Metabolism	0	0	1000	0
ACPPAT160	acyl-(acyl carrier protein):phosphate acyltransferase (C16:0)	h[c] + pi[c] + palmACP[c] -> ACP[c] + hdcap[c]	(Csal_1612)	Csal_1612		Glycerophospholipid Metabolism	0	0	1000	0
ACPPAT161	acyl-(acyl carrier protein):phosphate acyltransferase (C16:1)	h[c] + pi[c] + hdeACP[c] -> ACP[c] + hdceap[c]	(Csal_1612)	Csal_1612		Glycerophospholipid Metabolism	0	0	1000	0
ACPPAT180	acyl-(acyl carrier protein):phosphate acyltransferase (C18:0)	h[c] + pi[c] + ocdcaACP[c] -> ACP[c] + ocdcap[c]	(Csal_1612)	Csal_1612		Glycerophospholipid Metabolism	0	0	1000	0
ACPPAT181	acyl-(acyl carrier protein):phosphate acyltransferase (C18:1)	h[c] + pi[c] + octeACP[c] -> ACP[c] + ocdceap[c]	(Csal_1612)	Csal_1612		Glycerophospholipid Metabolism	0	0	1000	0
AGPAT120	1-tetradecanoyl-sn-glycerol 3-phosphate O-acyltransferase (n-C12:0)	ddcaACP[c] + 1ddecg3p[c] -> ACP[c] + pa120[c]	(Csal_0455)	Csal_0455		Glycerophospholipid Metabolism	0	0	1000	0		2.3.1.51
AGPAT140	1-tetradecanoyl-sn-glycerol 3-phosphate O-acyltransferase (n-C14:0)	myrsACP[c] + 1tdecg3p[c] -> ACP[c] + pa140[c]	(Csal_0455)	Csal_0455		Glycerophospholipid Metabolism	0	0	1000	0		2.3.1.51
AGPAT141	1-tetradec-7-enoyl-sn-glycerol 3-phosphate O-acyltransferase (n-C14:1)	tdeACP[c] + 1tdec7eg3p[c] -> ACP[c] + pa141[c]	(Csal_0455)	Csal_0455		Glycerophospholipid Metabolism	0	0	1000	0		2.3.1.51
AGPAT160	1-hexadecanoyl-sn-glycerol 3-phosphate O-acyltransferase (n-C16:0)	palmACP[c] + 1hdecg3p[c] -> ACP[c] + pa160[c]	(Csal_0455)	Csal_0455		Glycerophospholipid metabolism	0	0	1000	0		2.3.1.51
AGPAT161	1-hexadec-7-enoyl-sn-glycerol 3-phosphate O-acyltransferase (n-C16:1)	hdeACP[c] + 1hdec9eg3p[c] -> ACP[c] + pa161[c]	(Csal_0455)	Csal_0455		Glycerophospholipid metabolism	0	0	1000	0		2.3.1.51
AGPAT180	1-octadecanoyl-sn-glycerol 3-phosphate O-acyltransferase (n-C18:0)	ocdcaACP[c] + 1odecg3p[c] -> ACP[c] + pa180[c]	(Csal_0455)	Csal_0455		Glycerophospholipid Metabolism	0	0	1000	0		2.3.1.51
AGPAT181	1-octadec-7-enoyl-sn-glycerol 3-phosphate O-acyltransferase (n-C18:1)	octeACP[c] + 1odec11eg3p[c] -> ACP[c] + pa181[c]	(Csal_0455)	Csal_0455		Glycerophospholipid Metabolism	0	0	1000	0		2.3.1.51
APG3PAT120	acyl-phosphate:glycerol-3-phosphate acyltransferase (C12:0)	glyc3p[c] + ddcap[c] -> h[c] + pi[c] + 1ddecg3p[c]	(Csal_0861)	Csal_0861		Glycerophospholipid Metabolism	0	0	1000	0
APG3PAT140	acyl-phosphate:glycerol-3-phosphate acyltransferase (C14:0)	glyc3p[c] + ttdcap[c] -> h[c] + pi[c] + 1tdecg3p[c]	(Csal_0861)	Csal_0861		Glycerophospholipid Metabolism	0	0	1000	0
APG3PAT141	acyl-phosphate:glycerol-3-phosphate acyltransferase (C14:1)	glyc3p[c] + ttdceap[c] -> h[c] + pi[c] + 1tdec7eg3p[c]	(Csal_0861)	Csal_0861		Glycerophospholipid Metabolism	0	0	1000	0
APG3PAT160	acyl-phosphate:glycerol-3-phosphate acyltransferase (C16:0)	glyc3p[c] + hdcap[c] -> h[c] + pi[c] + 1hdecg3p[c]	(Csal_0861)	Csal_0861		Glycerophospholipid Metabolism	0	0	1000	0
APG3PAT161	acyl-phosphate:glycerol-3-phosphate acyltransferase (C16:1)	glyc3p[c] + hdceap[c] -> h[c] + pi[c] + 1hdec9eg3p[c]	(Csal_0861)	Csal_0861		Glycerophospholipid Metabolism	0	0	1000	0
APG3PAT180	acyl-phosphate:glycerol-3-phosphate acyltransferase (C18:0)	glyc3p[c] + ocdcap[c] -> h[c] + pi[c] + 1odecg3p[c]	(Csal_0861)	Csal_0861		Glycerophospholipid Metabolism	0	0	1000	0
APG3PAT181	acyl-phosphate:glycerol-3-phosphate acyltransferase (C18:1)	glyc3p[c] + ocdceap[c] -> h[c] + pi[c] + 1odec11eg3p[c]	(Csal_0861)	Csal_0861		Glycerophospholipid Metabolism	0	0	1000	0
APH120	acylphosphatase (C12:0)	h2o[c] + ddcap[c] -> 2 h[c] + pi[c] + ddca[c]	(Csal_1839)	Csal_1839		Glycerophospholipid Metabolism	0	0	1000	0		3.6.1.7
APH140	acylphosphatase (C14:0)	h2o[c] + ttdcap[c] -> 2 h[c] + pi[c] + ttdca[c]	(Csal_1839)	Csal_1839		Glycerophospholipid Metabolism	0	0	1000	0		3.6.1.7
APH141	acylphosphatase (C14:1)	h2o[c] + ttdceap[c] -> 2 h[c] + pi[c] + ttdcea[c]	(Csal_1839)	Csal_1839		Glycerophospholipid Metabolism	0	0	1000	0		3.6.1.7
APH160	acylphosphatase (C16:0)	h2o[c] + hdcap[c] -> 2 h[c] + pi[c] + hdca[c]	(Csal_1839)	Csal_1839		Glycerophospholipid Metabolism	0	0	1000	0		3.6.1.7
APH161	acylphosphatase (C16:1)	h2o[c] + hdceap[c] -> 2 h[c] + pi[c] + hdcea[c]	(Csal_1839)	Csal_1839		Glycerophospholipid Metabolism	0	0	1000	0		3.6.1.7
APH180	acylphosphatase (C18:0)	h2o[c] + ocdcap[c] -> 2 h[c] + pi[c] + ocdca[c]	(Csal_1839)	Csal_1839		Glycerophospholipid Metabolism	0	0	1000	0		3.6.1.7
APH181	acylphosphatase (C18:1)	h2o[c] + ocdceap[c] -> 2 h[c] + pi[c] + ocdcea[c]	(Csal_1839)	Csal_1839		Glycerophospholipid Metabolism	0	0	1000	0		3.6.1.7
CFAS160E	cyclopropane fatty acid synthase (Phosphatidylethanolamine, n-C16:0)	2 amet[c] + pe161[c] -> 2 h[c] + 2 ahcys[c] + cpe160[c]	(Csal_1480) or (Csal_0460)	Csal_0460 Csal_1480		Glycerophospholipid Metabolism	0	0	1000	0		2.1.1.79
CFAS160G	cyclopropane fatty acid synthase (Phosphatidylglycerol, n-C16:0)	2 amet[c] + pg161[c] -> 2 h[c] + 2 ahcys[c] + cpg160[c]	(Csal_1480) or (Csal_0460)	Csal_0460 Csal_1480		Glycerophospholipid Metabolism	0	0	1000	0		2.1.1.79
CFAS180E	cyclopropane fatty acid synthase (Phosphatidylethanolamine, n-C18:0)	2 amet[c] + pe181[c] -> 2 h[c] + 2 ahcys[c] + cpe180[c]	(Csal_1480) or (Csal_0460)	Csal_0460 Csal_1480		Glycerophospholipid Metabolism	0	0	1000	0		2.1.1.79
CFAS180G	cyclopropane fatty acid synthase (Phosphatidylglycerol, n-C18:0)	2 amet[c] + pg181[c] -> 2 h[c] + 2 ahcys[c] + cpg180[c]	(Csal_1480) or (Csal_0460)	Csal_0460 Csal_1480		Glycerophospholipid Metabolism	0	0	1000	0		2.1.1.79
DAGK120	diacylglycerol kinase (n-C12:0)	atp[c] + 12dgr120[c] -> h[c] + adp[c] + pa120[c]	(Csal_2929)	Csal_2929		Glycerophospholipid Metabolism	0	0	1000	0		2.7.1.107
DAGK140	diacylglycerol kinase (n-C14:0)	atp[c] + 12dgr140[c] -> h[c] + adp[c] + pa140[c]	(Csal_2929)	Csal_2929		Glycerophospholipid Metabolism	0	0	1000	0		2.7.1.107
DAGK141	diacylglycerol kinase (n-C14:1)	atp[c] + 12dgr141[c] -> h[c] + adp[c] + pa141[c]	(Csal_2929)	Csal_2929		Glycerophospholipid Metabolism	0	0	1000	0		2.7.1.107
DAGK160	diacylglycerol kinase (n-C16:0)	atp[c] + 12dgr160[c] -> h[c] + adp[c] + pa160[c]	(Csal_2929)	Csal_2929		Glycerophospholipid Metabolism	0	0	1000	0		2.7.1.107
DAGK161	diacylglycerol kinase (n-C16:1)	atp[c] + 12dgr161[c] -> h[c] + adp[c] + pa161[c]	(Csal_2929)	Csal_2929		Glycerophospholipid Metabolism	0	0	1000	0		2.7.1.107
DAGK180	diacylglycerol kinase (n-C18:0)	atp[c] + 12dgr180[c] -> h[c] + adp[c] + pa180[c]	(Csal_2929)	Csal_2929		Glycerophospholipid Metabolism	0	0	1000	0		2.7.1.107
DAGK181	diacylglycerol kinase (n-C18:1)	atp[c] + 12dgr181[c] -> h[c] + adp[c] + pa181[c]	(Csal_2929)	Csal_2929		Glycerophospholipid Metabolism	0	0	1000	0		2.7.1.107
DIACYGLYSYN1	CDP-diacylglycerol synthetase (n-C12:0)	h[c] + ctp[c] + pa120[c] -> ppi[c] + cdpdddecg[c]	(Csal_0568)	Csal_0568		Glycerophospholipid Metabolism	0	0	1000	0		2.7.7.41
DIACYGLYSYN2	CDP-diacylglycerol synthetase (n-C14:0)	h[c] + ctp[c] + pa140[c] -> ppi[c] + cdpdtdecg[c]	(Csal_0568)	Csal_0568		Glycerophospholipid Metabolism	0	0	1000	0		2.7.7.41
DIACYGLYSYN3	CDP-diacylglycerol synthetase (n-C14:1)	h[c] + ctp[c] + pa141[c] -> ppi[c] + cdpdtdec7eg[c]	(Csal_0568)	Csal_0568		Glycerophospholipid Metabolism	0	0	1000	0		2.7.7.41
DIACYGLYSYN4	CDP-diacylglycerol synthetase (n-C16:0)	h[c] + ctp[c] + pa160[c] -> ppi[c] + cdpdhdecg[c]	(Csal_0568)	Csal_0568		Glycerophospholipid metabolism	0	0	1000	0		2.7.7.41
DIACYGLYSYN5	CDP-diacylglycerol synthetase (n-C16:1)	h[c] + ctp[c] + pa161[c] -> ppi[c] + cdpdhdec9eg[c]	(Csal_0568)	Csal_0568		Glycerophospholipid metabolism	0	0	1000	0		2.7.7.41
DIACYGLYSYN6	CDP-diacylglycerol synthetase (n-C18:0)	h[c] + ctp[c] + pa180[c] -> ppi[c] + cdpdodecg[c]	(Csal_0568)	Csal_0568		Glycerophospholipid Metabolism	0	0	1000	0		2.7.7.41
DIACYGLYSYN7	CDP-diacylglycerol synthetase (n-C18:1)	h[c] + ctp[c] + pa181[c] -> ppi[c] + cdpdodec11eg[c]	(Csal_0568)	Csal_0568		Glycerophospholipid Metabolism	0	0	1000	0		2.7.7.41
GLYPHOSACYL1	glycerol-3-phosphate acyltransferase (C12:0)	glyc3p[c] + ddcaACP[c] -> ACP[c] + 1ddecg3p[c]	(Csal_0861) or (Csal_1612)	Csal_0861 Csal_1612		Glycerophospholipid Metabolism	0	0	1000	0		2.3.1.15
GLYPHOSACYL2	glycerol-3-phosphate acyltransferase (C14:0)	glyc3p[c] + myrsACP[c] -> ACP[c] + 1tdecg3p[c]	(Csal_0861) or (Csal_1612)	Csal_0861 Csal_1612		Glycerophospholipid Metabolism	0	0	1000	0		2.3.1.15
GLYPHOSACYL3	glycerol-3-phosphate acyltransferase (C14:1)	glyc3p[c] + tdeACP[c] -> ACP[c] + 1tdec7eg3p[c]	(Csal_0861) or (Csal_1612)	Csal_0861 Csal_1612		Glycerophospholipid Metabolism	0	0	1000	0		2.3.1.15
GLYPHOSACYL4	glycerol-3-phosphate acyltransferase (C16:0)	glyc3p[c] + palmACP[c] -> ACP[c] + 1hdecg3p[c]	(Csal_0861) or (Csal_1612)	Csal_0861 Csal_1612		Glycerophospholipid metabolism	0	0	1000	0		2.3.1.15
GLYPHOSACYL5	glycerol-3-phosphate acyltransferase (C16:1)	glyc3p[c] + hdeACP[c] -> ACP[c] + 1hdec9eg3p[c]	(Csal_0861) or (Csal_1612)	Csal_0861 Csal_1612		Glycerophospholipid metabolism	0	0	1000	0		2.3.1.15
GLYPHOSACYL6	glycerol-3-phosphate acyltransferase (C18:0)	glyc3p[c] + ocdcaACP[c] -> ACP[c] + 1odecg3p[c]	(Csal_0861) or (Csal_1612)	Csal_0861 Csal_1612		Glycerophospholipid Metabolism	0	0	1000	0		2.3.1.15
GLYPHOSACYL7	glycerol-3-phosphate acyltransferase (C18:1)	glyc3p[c] + octeACP[c] -> ACP[c] + 1odec11eg3p[c]	(Csal_0861) or (Csal_1612)	Csal_0861 Csal_1612		Glycerophospholipid Metabolism	0	0	1000	0		2.3.1.15
GPDDA1	Glycerophosphodiester phosphodiesterase (Glycerophosphocholine)	h2o[p] + g3pc[p] -> h[p] + chol[p] + glyc3p[p]	(Csal_1506) or (Csal_2061)	Csal_1506 Csal_2061		Glycerophospholipid Metabolism	0	0	1000	0		3.1.4.46
GPDDA1pp	Glycerophosphodiester phosphodiesterase (Glycerophosphocholine)	h2o[c] + g3pc[c] -> h[c] + glyc3p[c] + chol[c]	(Csal_1506) or (Csal_2061)	Csal_1506 Csal_2061		Glycerophospholipid Metabolism	0	0	1000	0		3.1.4.46
GPDDA2	Glycerophosphodiester phosphodiesterase (Glycerophosphoethanolamine)	h2o[c] + g3pe[c] -> h[c] + glyc3p[c] + etha[c]	(Csal_1506) or (Csal_2061)	Csal_1506 Csal_2061		Glycerophospholipid Metabolism	0	0	1000	0		3.1.4.46
GPDDA2pp	Glycerophosphodiester phosphodiesterase (Glycerophosphoethanolamine)	h2o[p] + g3pe[p] -> h[p] + glyc3p[p] + etha[p]	(Csal_1506) or (Csal_2061)	Csal_1506 Csal_2061		Glycerophospholipid Metabolism	0	0	1000	0		3.1.4.46
GPDDA3	Glycerophosphodiester phosphodiesterase (Glycerophosphoserine)	h2o[c] + g3ps[c] -> h[c] + glyc3p[c] + ser-L[c]	(Csal_1506) or (Csal_2061)	Csal_1506 Csal_2061		Glycerophospholipid Metabolism	0	0	1000	0		3.1.4.46
GPDDA3pp	Glycerophosphodiester phosphodiesterase (Glycerophosphoserine)	h2o[p] + g3ps[p] -> h[p] + glyc3p[p] + ser-L[p]	(Csal_1506) or (Csal_2061)	Csal_1506 Csal_2061		Glycerophospholipid Metabolism	0	0	1000	0		3.1.4.46
GPDDA4	Glycerophosphodiester phosphodiesterase (Glycerophosphoglycerol)	h2o[c] + g3pg[c] -> h[c] + glyc[c] + glyc3p[c]	(Csal_1506) or (Csal_2061)	Csal_1506 Csal_2061		Glycerophospholipid Metabolism	0	0	1000	0		3.1.4.46
GPDDA4pp	Glycerophosphodiester phosphodiesterase (Glycerophosphoglycerol)	h2o[p] + g3pg[p] -> h[p] + glyc3p[p] + glyc[p]	(Csal_1506) or (Csal_2061)	Csal_1506 Csal_2061		Glycerophospholipid Metabolism	0	0	1000	0		3.1.4.46
GPDDA5	Glycerophosphodiester phosphodiesterase (Glycerophosphoinositol)	h2o[c] + g3pi[c] -> h[c] + glyc3p[c] + inost[c]	(Csal_1506) or (Csal_2061)	Csal_1506 Csal_2061		Glycerophospholipid Metabolism	0	0	1000	0		3.1.4.46
GPDDA5pp	Glycerophosphodiester phosphodiesterase (Glycerophosphoinositol)	h2o[p] + g3pi[p] -> h[p] + glyc3p[p] + inost[p]	(Csal_1506) or (Csal_2061)	Csal_1506 Csal_2061		Glycerophospholipid Metabolism	0	0	1000	0		3.1.4.46
PAPA120	Phosphatidate phosphatase (n-C12:0)	h2o[c] + pa120[c] -> pi[c] + 12dgr120[c]	(Csal_2580)	Csal_2580		Glycerophospholipid Metabolism	0	0	1000	0		3.1.3.4
PAPA140	Phosphatidate phosphatase (n-C14:0)	h2o[c] + pa140[c] -> pi[c] + 12dgr140[c]	(Csal_2580)	Csal_2580		Glycerophospholipid Metabolism	0	0	1000	0		3.1.3.4
PAPA141	Phosphatidate phosphatase (n-C14:1)	h2o[c] + pa141[c] -> pi[c] + 12dgr141[c]	(Csal_2580)	Csal_2580		Glycerophospholipid Metabolism	0	0	1000	0		3.1.3.4
PAPA160	Phosphatidate phosphatase (n-C16:0)	h2o[c] + pa160[c] -> pi[c] + 12dgr160[c]	(Csal_2580)	Csal_2580		Glycerophospholipid Metabolism	0	0	1000	0		3.1.3.4
PAPA161	Phosphatidate phosphatase (n-C16:1)	h2o[c] + pa161[c] -> pi[c] + 12dgr161[c]	(Csal_2580)	Csal_2580		Glycerophospholipid Metabolism	0	0	1000	0		3.1.3.4
PAPA180	Phosphatidate phosphatase (n-C18:0)	h2o[c] + pa180[c] -> pi[c] + 12dgr180[c]	(Csal_2580)	Csal_2580		Glycerophospholipid Metabolism	0	0	1000	0		3.1.3.4
PAPA181	Phosphatidate phosphatase (n-C18:1)	h2o[c] + pa181[c] -> pi[c] + 12dgr181[c]	(Csal_2580)	Csal_2580		Glycerophospholipid Metabolism	0	0	1000	0		3.1.3.4
PGPP120	phosphatidylglycerol phosphate phosphatase (n-C14:0)	h2o[c] + pgp120[c] -> pi[c] + pg120[c]	(Csal_2580)	Csal_2580		Glycerophospholipid Metabolism	0	0	1000	0		3.1.3.27
PGPP140	phosphatidylglycerol phosphate phosphatase (n-C14:0)	h2o[c] + pgp140[c] -> pi[c] + pg140[c]	(Csal_2580)	Csal_2580		Glycerophospholipid Metabolism	0	0	1000	0		3.1.3.27
PGPP141	phosphatidylglycerol phosphate phosphatase (n-C14:1)	h2o[c] + pgp141[c] -> pi[c] + pg141[c]	(Csal_2580)	Csal_2580		Glycerophospholipid Metabolism	0	0	1000	0		3.1.3.27
PGPP160	phosphatidylglycerol phosphate phosphatase (n-C16:0)	h2o[c] + pgp160[c] -> pi[c] + pg160[c]	(Csal_2580)	Csal_2580		Glycerophospholipid Metabolism	0	0	1000	0		3.1.3.27
PGPP161	phosphatidylglycerol phosphate phosphatase (n-C16:1)	h2o[c] + pgp161[c] -> pi[c] + pg161[c]	(Csal_2580)	Csal_2580		Glycerophospholipid Metabolism	0	0	1000	0		3.1.3.27
PGPP180	phosphatidylglycerol phosphate phosphatase (n-C18:0)	h2o[c] + pgp180[c] -> pi[c] + pg180[c]	(Csal_2580)	Csal_2580		Glycerophospholipid Metabolism	0	0	1000	0		3.1.3.27
PGPP181	phosphatidylglycerol phosphate phosphatase (n-C18:1)	h2o[c] + pgp181[c] -> pi[c] + pg181[c]	(Csal_2580)	Csal_2580		Glycerophospholipid Metabolism	0	0	1000	0		3.1.3.27
PGSA120	Phosphatidylglycerol synthase (n-C12:0)	glyc3p[c] + cdpdddecg[c] -> h[c] + cmp[c] + pgp120[c]	(Csal_2134)	Csal_2134		Glycerophospholipid Metabolism	0	0	1000	0		2.7.8.5
PGSA140	Phosphatidylglycerol synthase (n-C14:0)	glyc3p[c] + cdpdtdecg[c] -> h[c] + cmp[c] + pgp140[c]	(Csal_2134)	Csal_2134		Glycerophospholipid Metabolism	0	0	1000	0		2.7.8.5
PGSA141	Phosphatidylglycerol synthase (n-C14:1)	glyc3p[c] + cdpdtdec7eg[c] -> h[c] + cmp[c] + pgp141[c]	(Csal_2134)	Csal_2134		Glycerophospholipid Metabolism	0	0	1000	0		2.7.8.5
PGSA160	Phosphatidylglycerol synthase (n-C16:0)	glyc3p[c] + cdpdhdecg[c] -> h[c] + cmp[c] + pgp160[c]	(Csal_2134)	Csal_2134		Glycerophospholipid Metabolism	0	0	1000	0		2.7.8.5
PGSA161	Phosphatidylglycerol synthase (n-C16:1)	glyc3p[c] + cdpdhdec9eg[c] -> h[c] + cmp[c] + pgp161[c]	(Csal_2134)	Csal_2134		Glycerophospholipid Metabolism	0	0	1000	0		2.7.8.5
PGSA180	Phosphatidylglycerol synthase (n-C18:0)	glyc3p[c] + cdpdodecg[c] -> h[c] + cmp[c] + pgp180[c]	(Csal_2134)	Csal_2134		Glycerophospholipid Metabolism	0	0	1000	0		2.7.8.5
PGSA181	Phosphatidylglycerol synthase (n-C18:1)	glyc3p[c] + cdpdodec11eg[c] -> h[c] + cmp[c] + pgp181[c]	(Csal_2134)	Csal_2134		Glycerophospholipid Metabolism	0	0	1000	0		2.7.8.5
PPHASEDECAR1	Phosphatidylserine decarboxylase (n-C12:0)	h[c] + ps120[c] -> co2[c] + pe120[c]	(Csal_2529)	Csal_2529		Glycerophospholipid Metabolism	0	0	1000	0		4.1.1.65
PPHASEDECAR2	Phosphatidylserine decarboxylase (n-C14:0)	h[c] + ps140[c] -> co2[c] + pe140[c]	(Csal_2529)	Csal_2529		Glycerophospholipid Metabolism	0	0	1000	0		4.1.1.65
PPHASEDECAR3	Phosphatidylserine decarboxylase (n-C14:1)	h[c] + ps141[c] -> co2[c] + pe141[c]	(Csal_2529)	Csal_2529		Glycerophospholipid Metabolism	0	0	1000	0		4.1.1.65
PPHASEDECAR4	Phosphatidylserine decarboxylase (n-C16:0)	h[c] + ps160[c] -> co2[c] + pe160[c]	(Csal_2529)	Csal_2529		Glycerophospholipid metabolism	0	0	1000	0		4.1.1.65
PPHASEDECAR5	Phosphatidylserine decarboxylase (n-C16:1)	h[c] + ps161[c] -> co2[c] + pe161[c]	(Csal_2529)	Csal_2529		Glycerophospholipid metabolism	0	0	1000	0		4.1.1.65
PPHASEDECAR6	Phosphatidylserine decarboxylase (n-C18:0)	h[c] + ps180[c] -> co2[c] + pe180[c]	(Csal_2529)	Csal_2529		Glycerophospholipid Metabolism	0	0	1000	0		4.1.1.65
PPHASEDECAR7	Phosphatidylserine decarboxylase (n-C18:1)	h[c] + ps181[c] -> co2[c] + pe181[c]	(Csal_2529)	Csal_2529		Glycerophospholipid Metabolism	0	0	1000	0		4.1.1.65
PPHASESYN1	Phosphatidylserine syntase (n-C12:0)	ser-L[c] + cdpdddecg[c] -> h[c] + cmp[c] + ps120[c]	(Csal_0505)	Csal_0505		Glycerophospholipid Metabolism	0	0	1000	0		2.7.8.8
PPHASESYN2	Phosphatidylserine syntase (n-C14:0)	ser-L[c] + cdpdtdecg[c] -> h[c] + cmp[c] + ps140[c]	(Csal_0505)	Csal_0505		Glycerophospholipid Metabolism	0	0	1000	0		2.7.8.8
PPHASESYN3	Phosphatidylserine syntase (n-C14:1)	ser-L[c] + cdpdtdec7eg[c] -> h[c] + cmp[c] + ps141[c]	(Csal_0505)	Csal_0505		Glycerophospholipid Metabolism	0	0	1000	0		2.7.8.8
PPHASESYN4	Phosphatidylserine syntase (n-C16:0)	ser-L[c] + cdpdhdecg[c] -> h[c] + cmp[c] + ps160[c]	(Csal_0505)	Csal_0505		Glycerophospholipid metabolism	0	0	1000	0		2.7.8.8
PPHASESYN5	Phosphatidylserine syntase (n-C16:1)	ser-L[c] + cdpdhdec9eg[c] -> h[c] + cmp[c] + ps161[c]	(Csal_0505)	Csal_0505		Glycerophospholipid metabolism	0	0	1000	0		2.7.8.8
PPHASESYN6	Phosphatidylserine syntase (n-C18:0)	ser-L[c] + cdpdodecg[c] -> h[c] + cmp[c] + ps180[c]	(Csal_0505)	Csal_0505		Glycerophospholipid Metabolism	0	0	1000	0		2.7.8.8
PPHASESYN7	Phosphatidylserine syntase (n-C18:1)	ser-L[c] + cdpdodec11eg[c] -> h[c] + cmp[c] + ps181[c]	(Csal_0505)	Csal_0505		Glycerophospholipid Metabolism	0	0	1000	0		2.7.8.8
GLYCK2	glycerate kinase	glyc-R[c] + atp[c] -> h[c] + adp[c] + 2pg[c]	(Csal_2952)	Csal_2952		Glycine and Serine Metabolism	0	0	1000	0		2.7.1.31
LSERDHr	L-serine dehydrogenase	nadp[c] + ser-L[c] <=> h[c] + nadph[c] + 2amsa[c]	(Csal_2684) or (Csal_0161)	Csal_0161 Csal_2684		Glycine and Serine Metabolism	1	-1000	1000	0
PHOSTRA1	Phosphoserine transaminase	glu-L[c] + 3php[c] -> akg[c] + pser-L[c]	(Csal_2167)	Csal_2167		Glycine and Serine Metabolism	0	0	1000	0		2.6.1.52
THRD	alcohol dehydrogenase GroES-like protein	nad[c] + thr-L[c] -> h[c] + nadh[c] + 2aobut[c]	(Csal_0359)	Csal_0359		Glycine and Serine Metabolism	0	0	1000	0		1.1.1.103
BETA	Choline dehydrogenase (Bet A)	nad[c] + chol[c] -> h[c] + nadh[c] + betald[c]	(Csal_1514)	Csal_1514		Glycine, serine and threonine metabolism	0	0	1000	0		1.1.99.1
BETBx	Betaine-aldehyde dehydrogenase (Bet B)	h2o[c] + nad[c] + betald[c] -> 2 h[c] + nadh[c] + glyb[c]	(Csal_1515) or (Csal_1706) or (Csal_2844) or Csal_0352	Csal_0352 Csal_1515 Csal_1706 Csal_2844		Glycine, serine and threonine metabolism	0	0	1000	0		1.2.1.8
BETBy	Betaine-aldehyde dehydrogenase (Bet B)	h2o[c] + nadp[c] + betald[c] -> 2 h[c] + nadph[c] + glyb[c]	(Csal_1515) or (Csal_1706) or (Csal_2844) or Csal_0352	Csal_0352 Csal_1515 Csal_1706 Csal_2844		Glycine, serine and threonine metabolism	0	0	1000	0		1.2.1.8
DIMEOXI	Dimethylglycine oxidase	h2o[c] + dmgly[c] + fad[c] -> fadh2[c] + fald[c] + sarc[c]	(Csal_0991 and Csal_0990)	Csal_0990 Csal_0991		Glycine, serine and threonine metabolism	0	0	1000	0		1.5.8.4
GLYHYME	Glycine hydroxymethyltransferase	thf[c] + ser-L[c] <=> h2o[c] + gly[c] + mlthf[c]	(Csal_2617)	Csal_2617		Glycine, serine and threonine metabolism	1	-1000	1000	0		2.1.2.1
HOMOSMET	Homocysteine S-methyltransferase	hcys-L[c] + glyb[c] <=> met-L[c] + dmgly[c]	(Csal_0065) or (Csal_1004 and Csal_1005)	Csal_0065 Csal_1004 Csal_1005		Glycine, serine and threonine metabolism	1	-1000	1000	0		2.1.1.5
PHOSDEH	Phosphoglycerate dehydrogenase	nad[c] + 3pg[c] -> h[c] + nadh[c] + 3php[c]	(Csal_0096)	Csal_0096		Glycine, serine and threonine metabolism	0	0	1000	0		1.1.1.95
PHOSPHO	Phosphoserine phosphatase	h2o[c] + pser-L[c] -> pi[c] + ser-L[c]	(Csal_2542)	Csal_2542		Glycine, serine and threonine metabolism	0	0	1000	0		3.1.3.3
SAROXI	Sarcosine oxidase (alpha, delta, beta, gamma subunits)	h2o[c] + o2[c] + sarc[c] -> h2o2[c] + fald[c] + gly[c]	(Csal_1000 and Csal_0999 and Csal_0998 and Csal_1001)	Csal_0998 Csal_0999 Csal_1000 Csal_1001		Glycine, serine and threonine metabolism	0	0	1000	0		1.5.3.1
SERAMLY	L-serine ammonia-lyase	ser-L[c] -> nh4[c] + pyr[c]	(Csal_0982)	Csal_0982		Glycine, serine and threonine metabolism	0	0	1000	0		4.3.1.17
FBP	fructose-bisphosphatase	h2o[c] + fdp[c] -> pi[c] + f6p[c]				Glycolysis/Gluconeogenesis	0	0	1000	0		3.1.3.11
FRUB	Fructose-bisphosphate aldolase	fdp[c] <=> dhap[c] + g3p[c]	(Csal_0370) or (Csal_0375 and Csal_0376)	Csal_0370 Csal_0375 Csal_0376		Glycolysis/Gluconeogenesis	1	-1000	1000	0		4.1.2.13
GLK	Glucokinase	glc-D[c] + atp[c] -> h[c] + g6p[c] + adp[c]	(Csal_2413 and Csal_2414 and Csal_2415 and Csal_2416)	Csal_2413 Csal_2414 Csal_2415 Csal_2416		Glycolysis/Gluconeogenesis	0	0	1000	0		2.7.1.1
GLUC6	Glucose-6-phosphate isomerase	g6p[c] <=> f6p[c]	(Csal_0932) or (Csal_2546)	Csal_0932 Csal_2546		Glycolysis/Gluconeogenesis	1	-1000	1000	0		5.3.1.9
GLY3P	Glyceraldehyde 3-phosphate dehydrogenase	pi[c] + nad[c] + g3p[c] <=> h[c] + nadh[c] + 13dpg[c]	(Csal_0372) or (Csal_0937) or (Csal_1482) or (Csal_1568)	Csal_0372 Csal_0937 Csal_1482 Csal_1568		Glycolysis/Gluconeogenesis	1	-1000	1000	0		1.2.1.12
PDH	pyruvate dehydrogenase	pyr[c] + nad[c] + coa[c] -> nadh[c] + co2[c] + accoa[c]	(Csal_0855 and Csal_0856 and Csal_1219 and Csal_1254)	Csal_0855 Csal_0856 Csal_1219 Csal_1254		Glycolysis/Gluconeogenesis	0	0	1000	0
PFKB	6-phosphofructokinase (atp dependent)	atp[c] + f1p[c] -> h[c] + adp[c] + fdp[c]	(Csal_2647)	Csal_2647		Glycolysis/Gluconeogenesis	0	0	1000	0		2.7.1.56
PHEPS	Phosphoenolpyruvate synthase (pyruvate, water dikinase)	h2o[c] + pyr[c] + atp[c] -> 2 h[c] + pi[c] + pep[c] + amp[c]	(Csal_2062)	Csal_2062		Glycolysis/Gluconeogenesis	0	0	1000	0		2.7.9.2
PHOSH	Phosphopyruvate hydratase	2pg[c] <=> h2o[c] + pep[c]	(Csal_0619)	Csal_0619		Glycolysis/Gluconeogenesis	1	-1000	1000	0		4.2.1.11
PHOSK	Phosphoglycerate kinase	atp[c] + 3pg[c] <=> adp[c] + 13dpg[c]	(Csal_0371)	Csal_0371		Glycolysis/Gluconeogenesis	1	-1000	1000	0		2.7.2.3
PHOSM	Phosphoglycerate mutase	2pg[c] <=> 3pg[c]	(Csal_0046)	Csal_0046		Glycolysis/Gluconeogenesis	1	-1000	1000	0		5.4.2.1
PYK	Pyruvate kinase	h[c] + adp[c] + pep[c] -> pyr[c] + atp[c]	(Csal_1559)	Csal_1559		Glycolysis/Gluconeogenesis	0	0	1000	0		2.7.1.40
TRIOP	Triose-phosphate isomerase	dhap[c] <=> g3p[c]	(Csal_3078)	Csal_3078		Glycolysis/Gluconeogenesis	1	-1000	1000	0	0	5.3.1.1
MS	Malate synthase	h2o[c] + glx[c] + accoa[c] -> h[c] + coa[c] + mal-L[c]	(Csal_3154)	Csal_3154		Glyoxylate cycle	0	0	1000	0		2.3.3.9
GLYCK	glycerate kinase	glyc-R[c] + atp[c] -> h[c] + adp[c] + 3pg[c]	(Csal_2952)	Csal_2952		Glyoxylate Metabolism	0	0	1000	0		2.7.1.31
GLYCLTDx	Glycolate dehydrogenase (NAD)	h[c] + nadh[c] + glx[c] -> nad[c] + glyclt[c]	(Csal_1842)	Csal_1842		Glyoxylate Metabolism	0	0	1000	0
GLYCLTDy	Glycolate dehydrogenase (NADP)	h[c] + nadph[c] + glx[c] -> nadp[c] + glyclt[c]	(Csal_1842)	Csal_1842		Glyoxylate Metabolism	0	0	1000	0		1.1.1.26
ATPPHOST	ATP phosphoribosyltransferase	atp[c] + prpp[c] -> ppi[c] + prbatp[c]	(Csal_2213) or (Csal_1281)	Csal_1281 Csal_2213		Histidine metabolism	0	0	1000	0		2.4.2.17
HISDEHY	histidinol dehydrogenase	h2o[c] + 2 nad[c] + histd[c] -> 3 h[c] + 2 nadh[c] + his-L[c]	(Csal_2212)	Csal_2212		Histidine metabolism	0	0	1000	0		1.1.1.23
HISPHO	histidinol-phosphatase	h2o[c] + hisp[c] -> pi[c] + histd[c]	(Csal_0005)	Csal_0005		Histidine metabolism	0	0	1000	0		3.1.3.15
HISPHOTR	histidinol-phosphate transaminase	glu-L[c] + imacp[c] -> akg[c] + hisp[c]	(Csal_0507)	Csal_0507		Histidine metabolism	0	0	1000	0		2.6.1.9
IMIGLYPH	Imidazole-glycerol-3-phosphate synthase 1	gln-L[c] + prlp[c] -> glu-L[c] + h[c] + aicar[c] + eig3p[c]	(Csal_0516 and Csal_0518)	Csal_0516 Csal_0518		Histidine Metabolism	0	0	1000	0		4.1.3.-
IMIGLYPHOD	imidazoleglycerol-phosphate dehydratase	eig3p[c] -> h2o[c] + imacp[c]	(Csal_0519)	Csal_0519		Histidine metabolism	0	0	1000	0		4.2.1.19
PHOPHOMEIMI	1-(5-phosphoribosyl)-5-[(5-phosphoribosylamino)methylideneamino)imidazole-4-carboxamide isomerase	prfp[c] <=> prlp[c]	(Csal_0517)	Csal_0517		Histidine metabolism	1	-1000	1000	0		5.3.1.16
PHOSAMPC	phosphoribosyl-AMP cyclohydrolase	h2o[c] + prbamp[c] -> prfp[c]	(Csal_1883)	Csal_1883		Histidine metabolism	0	0	1000	0		3.5.4.19
PHOSATPP	phosphoribosyl-ATP pyrophosphatase	h2o[c] + prbatp[c] -> h[c] + ppi[c] + prbamp[c]	(Csal_0594)	Csal_0594		Histidine metabolism	0	0	1000	0		3.6.1.31
RIBPHODI	Ribose-phosphate diphosphokinase	atp[c] + r5p[c] <=> h[c] + amp[c] + prpp[c]	(Csal_1524)	Csal_1524		Histidine Metabolism	1	-1000	1000	0		2.7.6.1
ARBTNexs	aerobactin Fe-loading reaction (spontaneous)	arbtn[e] + fe3[e] -> arbtn-fe3[e]	spontaneos	spontaneos		Inorganic Ion Transport and Metabolism	0	0	1000	0
ARBTNR1	aerobactin reductase	fadh2[c] + 2 arbtn-fe3[c] -> fad[c] + 2 h[c] + 2 fe2[c] + 2 arbtn[c]				Inorganic Ion Transport and Metabolism	0	0	1000	0
ARBTNR2	aerobactin reductase	fmnh2[c] + 2 arbtn-fe3[c] -> 2 h[c] + fmn[c] + 2 fe2[c] + 2 arbtn[c]				Inorganic Ion Transport and Metabolism	0	0	1000	0
ARBTNR3	aerobactin reductase	rbflvrd[c] + 2 arbtn-fe3[c] -> 2 h[c] + ribflv[c] + 2 fe2[c] + 2 arbtn[c]				Inorganic Ion Transport and Metabolism	0	0	1000	0
ARBTNtpp	aerobactin secretion (to periplasm)	h[p] + arbtn[c] -> h[c] + arbtn[p]				Inorganic Ion Transport and Metabolism	0	0	1000	0
CAt6pp	calcium / sodium antiporter (1:1)	na1[p] + ca2[c] <=> na1[c] + ca2[p]	(Csal_2006)	Csal_2006		Inorganic Ion Transport and Metabolism	1	-1000	1000	0
CLt3_2pp	chloride transport out via proton antiport (2:1) (periplasm)	h[c] + 2 cl[p] -> h[p] + 2 cl[c]	(Csal_3300)	Csal_3300		Inorganic Ion Transport and Metabolism	0	0	1000	0
COBALT2abcpp	Cobalt (Co+2) ABC transporter (periplasm)	h2o[c] + atp[c] + cobalt2[c] -> h[c] + pi[c] + adp[c] + cobalt2[p]	(Csal_3006)	Csal_3006		Inorganic Ion Transport and Metabolism	0	0	1000	0
COBALT2t3pp	cation diffusion facilitator family transportervia proton antiport (periplasm)	h[p] + cobalt2[c] -> h[c] + cobalt2[p]	(Csal_0395)	Csal_0395		Inorganic Ion Transport and Metabolism	0	0	1000	0
COBALT2tpp	cobalt transport in via permease (no H+)	cobalt2[p] -> cobalt2[c]	(Csal_3261)	Csal_3261		Inorganic Ion Transport and Metabolism	0	0	1000	0
CPGNexs	coprogen Fe-loading reaction (spontaneaous)	cpgn-un[e] + fe3[e] -> cpgn[e]	spontaneos	spontaneos		Inorganic Ion Transport and Metabolism	0	0	1000	0
CPGNR1	coprogen(Fe(III)) reductase	fadh2[c] + 2 cpgn[c] -> fad[c] + 2 h[c] + 2 fe2[c] + 2 cpgn-un[c]				Inorganic Ion Transport and Metabolism	0	0	1000	0
CPGNR2	coprogen(Fe(III)) reductase	fmnh2[c] + 2 cpgn[c] -> 2 h[c] + fmn[c] + 2 fe2[c] + 2 cpgn-un[c]				Inorganic Ion Transport and Metabolism	0	0	1000	0
CPGNR3	coprogen(Fe(III)) reductase	rbflvrd[c] + 2 cpgn[c] -> 2 h[c] + ribflv[c] + 2 fe2[c] + 2 cpgn-un[c]				Inorganic Ion Transport and Metabolism	0	0	1000	0
CPGNUtex	coprogen unloaded secretion (extracellular)	h[p] + cpgn-un[p] -> h[c] + cpgn-un[e]				Inorganic Ion Transport and Metabolism	0	0	1000	0
CPGNUtpp	coprogen unloaded secretion	h[p] + cpgn-un[c] -> h[c] + cpgn-un[p]				Inorganic Ion Transport and Metabolism	0	0	1000	0
CU1abcpp	Copper (Cu +1) ABC transporter (periplasm)	h2o[c] + atp[c] + cu[c] -> h[c] + pi[c] + adp[c] + cu[p]	(Csal_3006)	Csal_3006		Inorganic Ion Transport and Metabolism	0	0	1000	0
CU2abcpp	Copper (Cu+2) ABC transporter (periplasm)	h2o[c] + atp[c] + cu2[c] -> h[c] + pi[c] + adp[c] + cu2[p]	(Csal_3006)	Csal_3006		Inorganic Ion Transport and Metabolism	0	0	1000	0
CU2tpp	copper transport in via permease (no H+)	cu2[p] -> cu2[c]	(Csal_3261)	Csal_3261		Inorganic Ion Transport and Metabolism	0	0	1000	0
FE2t2pp	iron (II) transport in via proton symport (periplasm)	h[p] + fe2[p] -> h[c] + fe2[c]	(Csal_0868)	Csal_0868		Inorganic Ion Transport and Metabolism	0	0	1000	0
FE2tpp	iron (+2) transport in via permease (no H+)	fe2[p] -> fe2[c]	(Csal_3261)	Csal_3261		Inorganic Ion Transport and Metabolism	0	0	1000	0
FE3abcpp	iron (III) transport via ABC system (periplasm to cytoplasm)	h2o[c] + atp[c] + fe3[p] -> h[c] + pi[c] + adp[c] + fe3[c]				Inorganic Ion Transport and Metabolism	0	0	1000	0
FE3DCITabcpp	iron transport from ferric-dicitrate via ABC system (periplasm)	h2o[c] + atp[c] + fe3dcit[p] -> h[c] + pi[c] + adp[c] + 2 cit[c] + fe3[c]	(Csal_1043 and Csal_1042 and Csal_1041)	Csal_1041 Csal_1042 Csal_1043		Inorganic Ion Transport and Metabolism	0	0	1000	0
FE3HOXabcpp	ferric-dicitrate transport via ABC system (periplasm)	h2o[c] + atp[c] + fe3hox[p] -> h[c] + pi[c] + adp[c] + fe3hox[c]	(Csal_1051)	Csal_1051		Inorganic Ion Transport and Metabolism	0	0	1000	0
FE3HOXexs	Fe(III) hydroxamate Fe-loading reaction (spontaneaous)	fe3[e] + fe3hox-un[e] -> fe3hox[e]	spontaneos	spontaneos		Inorganic Ion Transport and Metabolism	0	0	1000	0
FE3HOXR2	Fe(III)hydroxamate reductase	fmnh2[c] + 2 fe3hox[c] -> 2 h[c] + fmn[c] + 2 fe2[c] + 2 fe3hox-un[c]				Inorganic Ion Transport and Metabolism	0	0	1000	0
FE3HOXR3	Fe(III)hydroxamate reductase	rbflvrd[c] + 2 fe3hox[c] -> 2 h[c] + ribflv[c] + 2 fe2[c] + 2 fe3hox-un[c]				Inorganic Ion Transport and Metabolism	0	0	1000	0
FE3HOXUtex	Fe(III)hydroxamate unloaded secretion	h[p] + fe3hox-un[c] -> h[c] + fe3hox-un[p]				Inorganic Ion Transport and Metabolism	0	0	1000	0
FE3HOXUtpp	Fe(III)hydroxamate unloaded secretion (extracellular)	h[p] + fe3hox-un[p] -> h[c] + fe3hox-un[e]				Inorganic Ion Transport and Metabolism	0	0	1000	0
FECRMabcpp	ferrichrome transport via ABC system (periplasm)	h2o[c] + atp[c] + fecrm[p] -> h[c] + pi[c] + adp[c] + fecrm[c]	(Csal_1051)	Csal_1051		Inorganic Ion Transport and Metabolism	0	0	1000	0
FECRMexs	ferrichrome Fe(III)-loading reaction (spontaneous)	fe3[e] + fecrm-un[e] -> fecrm[e]	spontaneos	spontaneos		Inorganic Ion Transport and Metabolism	0	0	1000	0
FECRMR1	Ferrichrome reductase	fadh2[c] + 2 fecrm[c] -> fad[c] + 2 h[c] + 2 fe2[c] + 2 fecrm-un[c]				Inorganic Ion Transport and Metabolism	0	0	1000	0
FECRMR2	Ferrichrome reductase	fmnh2[c] + 2 fecrm[c] -> 2 h[c] + fmn[c] + 2 fe2[c] + 2 fecrm-un[c]				Inorganic Ion Transport and Metabolism	0	0	1000	0
FECRMR3	Ferrichrome reductase	rbflvrd[c] + 2 fecrm[c] -> 2 h[c] + ribflv[c] + 2 fe2[c] + 2 fecrm-un[c]				Inorganic Ion Transport and Metabolism	0	0	1000	0
FECRMUtex	ferrichrome (minus Fe) secretion (to extracellular)	h[p] + fecrm-un[p] -> h[c] + fecrm-un[e]				Inorganic Ion Transport and Metabolism	0	0	1000	0
FECRMUtpp	ferrichrome (minus Fe) secretion (to periplasm)	h[p] + fecrm-un[c] -> h[c] + fecrm-un[p]				Inorganic Ion Transport and Metabolism	0	0	1000	0
FEOXAMabcpp	ferroxamine transport via ABC system (periplasm)	h2o[c] + atp[c] + feoxam[p] -> h[c] + pi[c] + adp[c] + feoxam[c]	(Csal_1051)	Csal_1051		Inorganic Ion Transport and Metabolism	0	0	1000	0
FEOXAMexs	ferroxamine Fe3-loading reaction (spontaneous)	fe3[e] + feoxam-un[e] -> feoxam[e]	spontaneos	spontaneos		Inorganic Ion Transport and Metabolism	0	0	1000	0
FEOXAMR1	ferroxamine reductase	fadh2[c] + 2 feoxam[c] -> fad[c] + 2 h[c] + 2 fe2[c] + 2 feoxam-un[c]	(Csal_3257)	Csal_3257		Inorganic Ion Transport and Metabolism	0	0	1000	0
FEOXAMR2	ferroxamine reductase	fmnh2[c] + 2 feoxam[c] -> 2 h[c] + fmn[c] + 2 fe2[c] + 2 feoxam-un[c]	(Csal_3257)	Csal_3257		Inorganic Ion Transport and Metabolism	0	0	1000	0
FEOXAMR3	ferroxamine reductase	rbflvrd[c] + 2 feoxam[c] -> 2 h[c] + ribflv[c] + 2 fe2[c] + 2 feoxam-un[c]	(Csal_3257)	Csal_3257		Inorganic Ion Transport and Metabolism	0	0	1000	0
FEOXAMUtex	ferroxamine (minus Fe3) secretion (to extracellular)	h[p] + feoxam-un[p] -> h[c] + feoxam-un[e]				Inorganic Ion Transport and Metabolism	0	0	1000	0
FEOXAMUtpp	ferroxamine (minus Fe3) secretion (to periplasm)	h[p] + feoxam-un[c] -> h[c] + feoxam-un[p]				Inorganic Ion Transport and Metabolism	0	0	1000	0
H2SO	Hydrogen sulfide oxidation	2 o2[c] + h2s[c] -> 2 h[c] + so4[c]				Inorganic Ion Transport and Metabolism	0	0	1000	0
Kt2pp	potassium transport in via proton symport (periplasm)	h[p] + k[p] -> h[c] + k[c]	(Csal_1873 and Csal_1872 and Csal_1871)	Csal_1871 Csal_1872 Csal_1873		Inorganic Ion Transport and Metabolism	0	0	1000	0
Kt3pp	potassium transport out via proton antiport (periplasm)	h[p] + k[c] -> h[c] + k[p]	(Csal_0944)	Csal_0944		Inorganic Ion Transport and Metabolism	0	0	1000	0
MG2t3_2pp	magnesium (Mg+2) transport in/out via proton antiport (periplasm)	2 h[c] + mg2[p] <=> 2 h[p] + mg2[c]				Inorganic Ion Transport and Metabolism	1	-1000	1000	0
MG2uabcpp	Magnesium (Mg+2) ABC transporter (ubtake, periplasm)	h2o[c] + atp[c] + mg2[p] -> h[c] + pi[c] + adp[c] + mg2[c]	(Csal_1093) and (Csal_0222)	Csal_0222 Csal_1093		Inorganic Ion Transport and Metabolism	0	0	1000	0
MN2t3pp	cation diffusion facilitator family transportervia proton antiport (periplasm)	h[p] + mn2[c] -> h[c] + mn2[p]	(Csal_0395)	Csal_0395		Inorganic Ion Transport and Metabolism	0	0	1000	0
MN2tpp	manganese transport in via permease (no H+)	mn2[p] -> mn2[c]	(Csal_3261)	Csal_3261		Inorganic Ion Transport and Metabolism	0	0	1000	0
MOBDabcpp	molybdate transport via ABC system (periplasm)	h2o[c] + atp[c] + mobd[p] -> h[c] + pi[c] + adp[c] + mobd[c]	(Csal_2677 and Csal_2676 and Csal_2675)	Csal_2675 Csal_2676 Csal_2677		Inorganic Ion Transport and Metabolism	0	0	1000	0
NAt3pp	sodium transport out via proton antiport (cytoplasm to periplasm)	h[p] + na1[c] -> h[c] + na1[p]	(Csal_1475)	Csal_1475		Inorganic Ion Transport and Metabolism	0	0	1000	0
NH4tpp	ammonia reversible transport (periplasm)	nh4[p] <=> nh4[c]	(Csal_3162) or (s0001)	Csal_3162 s0001		Inorganic Ion Transport and Metabolism	1	-1000	1000	0
NI2abcpp	Nickle (Ni+2) ABC transporter (periplasm)	h2o[c] + atp[c] + ni2[c] -> h[c] + pi[c] + adp[c] + ni2[p]	(Csal_3006)	Csal_3006		Inorganic Ion Transport and Metabolism	0	0	1000	0
NI2t3pp	cation diffusion facilitator family transporter via proton antiport (periplasm)	h[p] + ni2[c] -> h[c] + ni2[p]	(Csal_0395)	Csal_0395		Inorganic Ion Transport and Metabolism	0	0	1000	0
NI2uabcpp	nickel transport via ABC system (uptake, periplasm)	h2o[c] + atp[c] + ni2[p] -> h[c] + pi[c] + adp[c] + ni2[c]	(Csal_1093)	Csal_1093		Inorganic Ion Transport and Metabolism	0	0	1000	0
NO2t2rpp	nitrite transport in via proton symport, reversible (periplasm)	h[p] + no2[p] <=> h[c] + no2[c]	(Csal_1131 or Csal_1329)	Csal_1131 Csal_1329		Inorganic Ion Transport and Metabolism	1	-1000	1000	0
NO3t7pp	nitrate transport in via nitrite antiport (periplasm)	no2[c] + no3[p] -> no2[p] + no3[c]	(Csal_1131 or Csal_1329)	Csal_1131 Csal_1329		Inorganic Ion Transport and Metabolism	0	0	1000	0
NOtpp	NO transport (diffusion)	no[p] <=> no[c]	spontaneos	spontaneos		Inorganic Ion Transport and Metabolism	1	-1000	1000	0
O2tpp	o2 transport via diffusion (periplasm)	o2[p] <=> o2[c]	spontaneos	spontaneos		Inorganic Ion Transport and Metabolism	1	-1000	1000	0
PIt2rpp	phosphate reversible transport via symport (periplasm)	h[p] + pi[p] <=> h[c] + pi[c]	(Csal_0712)	Csal_0712		Inorganic Ion Transport and Metabolism	1	-1000	1000	0
PIuabcpp	phosphate transport via ABC system (uptake, periplasm)	h2o[c] + atp[c] + pi[p] -> h[c] + 2 pi[c] + adp[c]	(Csal_1476 and Csal_1477 and Csal_1478 and Csal_1479)	Csal_1476 Csal_1477 Csal_1478 Csal_1479		Inorganic Ion Transport and Metabolism	0	0	1000	0
SO4t2p	sulfate transport via proton permease	h[p] + so4[p] -> h[c] + so4[c]	(Csal_2764) or (Csal_1994)	Csal_1994 Csal_2764		Inorganic Ion Transport and Metabolism	0	0	1000	0
SULabcpp	sulfate transport via ABC system (periplasm)	h2o[c] + atp[c] + so4[p] -> h[c] + pi[c] + adp[c] + so4[c]	(Csal_2677 and Csal_2676 and Csal_2675) or (Csal_0053)	Csal_0053 Csal_2675 Csal_2676 Csal_2677		Inorganic Ion Transport and Metabolism	0	0	1000	0
TUNGSabcpp	tungstate transport via ABC system (periplasm)	h2o[c] + atp[c] + tungs[p] -> h[c] + pi[c] + adp[c] + tungs[c]	(Csal_2677 and Csal_2676 and Csal_2675)	Csal_2675 Csal_2676 Csal_2677		Inorganic Ion Transport and Metabolism	0	0	1000	0
ZN2abcpp	Zinc (Zn+2) ABC transporter, efflux (periplasm)	h2o[c] + atp[c] + zn2[c] -> h[c] + pi[c] + adp[c] + zn2[p]	(Csal_3006)	Csal_3006		Inorganic Ion Transport and Metabolism	0	0	1000	0
ZN2t3pp	zinc (Zn+2) transport out via proton antiport (periplasm)	h[p] + zn2[c] -> h[c] + zn2[p]	(Csal_0395)	Csal_0395		Inorganic Ion Transport and Metabolism	0	0	1000	0
ZN2tpp	zinc transport in via permease (no H+)	zn2[p] -> zn2[c]	(Csal_3261)	Csal_3261		Inorganic Ion Transport and Metabolism	0	0	1000	0
ZNabcpp	zinc (Zn+2) transport via ABC system (periplasm)	h2o[c] + atp[c] + zn2[p] -> h[c] + pi[c] + adp[c] + zn2[c]	(Csal_0187 and Csal_0188 and Csal_0189 and Csal_0190) or Csal_0222	Csal_0187 Csal_0188 Csal_0189 Csal_0190 Csal_0222		Inorganic Ion Transport and Metabolism	0	0	1000	0
DDMOA_1	3-deoxy-D-manno-octulosonic acid transferase	ckdo[c] + lipidA[c] -> h[c] + cmp[c] + kdolipid4[c]	(Csal_0018)	Csal_0018		Lipopolysaccharide biosynthesis	0	0	1000	0		2.4.99.12
DDMOA_2	3-deoxy-D-manno-octulosonic acid transferase	ckdo[c] + kdolipid4[c] -> h[c] + cmp[c] + kdo2lipid4[c]	(Csal_0018)	Csal_0018		Lipopolysaccharide biosynthesis	0	0	1000	0		2.4.99.13
DDMOC	3-deoxy-D-manno-octulosonate cytidylyltransferase	ctp[c] + kdo[c] -> ppi[c] + ckdo[c]	(Csal_1589)	Csal_1589		Lipopolysaccharide biosynthesis	0	0	1000	0		2.7.7.38
DEOMAOCPHO	3-deoxy-manno-octulosonate-8-phosphatase	h2o[c] + kdo8p[c] -> pi[c] + kdo[c]	(Csal_2222)	Csal_2222		Lipopolysaccharide biosynthesis	0	0	1000	0		3.1.3.45
DEOPHOOCS	3-deoxy-8-phosphooctulonate synthase	h2o[c] + pep[c] + ara5p[c] -> pi[c] + kdo8p[c]	(Csal_0618)	Csal_0618		Lipopolysaccharide biosynthesis	0	0	1000	0		2.5.1.55
LIPA	Lipid A disaccaride synthase	u23ga[c] + lipidX[c] -> h[c] + udp[c] + lipidAds[c]	(Csal_0576)	Csal_0576		Lipopolysaccharide Biosynthesis	0	0	1000	0		2.4.1.182
TE4KI	Tetraacyldisaccharide 4'kinase	atp[c] + lipidAds[c] -> h[c] + adp[c] + lipidA[c]	(Csal_1587)	Csal_1587		Lipopolysaccharide Biosynthesis	0	0	1000	0		2.7.1.130
UDPAA	UDP-N-acetylglucosamine acyltransferase	3hmrsACP[c] + uacgam[c] <=> ACP[c] + u3aga[c]	(Csal_0575)	Csal_0575		Lipopolysaccharide Biosynthesis	1	-1000	1000	0		2.3.1.129
AGMHE	ADP-glyceromanno-heptose 6-epimerase	adphep-DD[c] -> adphep-LD[c]	(Csal_0008)	Csal_0008		Lipopolysaccharide Biosynthesis / Recycling	0	0	1000	0		5.1.3.20
CLIPAabctex	cold lipid A transport via ABC system (periplasm to extracellular)	h2o[c] + atp[c] + lipa_cold[p] -> h[c] + pi[c] + adp[c] + lipa_cold[e]	(Csal_2224)	Csal_2224		Lipopolysaccharide Biosynthesis / Recycling	0	0	1000	0
EDTXS1	Endotoxin Synthesis (lauroyl transferase)	ddcaACP[c] + kdo2lipid4[c] -> ACP[c] + kdo2lipid4L[c]	(Csal_0962) or (Csal_2628)	Csal_0962 Csal_2628		Lipopolysaccharide Biosynthesis / Recycling	0	0	1000	0
EDTXS2	Endotoxin Synthesis (myristoyl transferase)	myrsACP[c] + kdo2lipid4L[c] -> ACP[c] + lipa[c]	(Csal_2628)	Csal_2628		Lipopolysaccharide Biosynthesis / Recycling	0	0	1000	0
EDTXS3	Endotoxin Synthesis (palmitoleoyl ACP)	hdeACP[c] + kdo2lipid4[c] -> ACP[c] + kdo2lipid4p[c]	(Csal_2628)	Csal_2628		Lipopolysaccharide Biosynthesis / Recycling	0	0	1000	0
EDTXS4	Endotoxin Synthesis (myristoyl transferase)	myrsACP[c] + kdo2lipid4p[c] -> ACP[c] + lipa_cold[c]	(Csal_2628)	Csal_2628		Lipopolysaccharide Biosynthesis / Recycling	0	0	1000	0
GMHEPAT	D-glycero-D-manno-hepose 1-phosphate adenyltransferase	h[c] + atp[c] + gmhep1p[c] -> ppi[c] + adphep-DD[c]	(Csal_0017)	Csal_0017		Lipopolysaccharide Biosynthesis / Recycling	0	0	1000	0
GMHEPK	D-glycero-D-manno-heptose 7-phosphate kinase	atp[c] + gmhep7p[c] -> h[c] + adp[c] + gmhep17bp[c]	(Csal_0017)	Csal_0017		Lipopolysaccharide Biosynthesis / Recycling	0	0	1000	0
GMHEPPA	D-glycero-D-manno-heptose 1,7-bisphosphate phosphatase	h2o[c] + gmhep17bp[c] -> pi[c] + gmhep1p[c]	(Csal_0005)	Csal_0005		Lipopolysaccharide Biosynthesis / Recycling	0	0	1000	0
HEPT1	heptosyltransferase I (LPS core synthesis)	adphep-LD[c] + lipa[c] -> h[c] + adp[c] + hlipa[c]				Lipopolysaccharide Biosynthesis / Recycling	0	0	1000	0
HEPT2	heptosyltransferase II (LPS core synthesis)	adphep-LD[c] + hlipa[c] -> h[c] + adp[c] + hhlipa[c]	(Csal_0009)	Csal_0009		Lipopolysaccharide Biosynthesis / Recycling	0	0	1000	0
K2L4Aabctex	KDO(2)-lipid IV A transport via ABC system (periplasm to extracellular)	h2o[c] + atp[c] + kdo2lipid4[p] -> h[c] + pi[c] + adp[c] + kdo2lipid4[e]				Lipopolysaccharide Biosynthesis / Recycling	0	0	1000	0
LIPACabcpp	lipid (cold) A transport via ABC system (periplasm)	h2o[c] + atp[c] + lipa_cold[c] -> h[c] + pi[c] + adp[c] + lipa_cold[p]	(Csal_1586)	Csal_1586		Lipopolysaccharide Biosynthesis / Recycling	0	0	1000	0
S7PI	sedoheptulose 7-phosphate isomerase	s7p[c] -> gmhep7p[c]	(Csal_2202)	Csal_2202		Lipopolysaccharide Biosynthesis / Recycling	0	0	1000	0
UDCPPtppi	undecaprenyl phosphate transport (cytoplasm to periplasm)	udcpp[p] -> udcpp[c]				Lipopolysaccharide Biosynthesis / Recycling	0	0	1000	0
UDPADE	UDP-3-O-acetylglucosamine deacetylase	h2o[c] + u3aga[c] -> ac[c] + u3hga[c]	(Csal_2184)	Csal_2184		Lipopolysaccharide Biosynthesis / Recycling	0	0	1000	0
UDPDHY	UDP-2,3-diacylglucosamine hydrolase	h2o[c] + u23ga[c] -> 2 h[c] + ump[c] + lipidX[c]	(Csal_2054)	Csal_2054		Lipopolysaccharide Biosynthesis / Recycling	0	0	1000	0
3HYDEHY1	3-hydroxyacyl-CoA dehydrogenase (acetoacetyl-CoA)	nad[c] + 3hbcoa[c] -> h[c] + nadh[c] + aacoa[c]	(Csal_2393)	Csal_2393		Membrane Lipid Metabolism	0	0	1000	0		1.1.1.35
3HYDEHY2	3-hydroxyacyl-CoA dehydrogenase (3-oxohexanoyl-CoA)	nad[c] + 3hhcoa[c] -> h[c] + nadh[c] + 3ohcoa[c]	(Csal_2393)	Csal_2393		Membrane Lipid Metabolism	0	0	1000	0		1.1.1.35
3HYDEHY3	3-hydroxyacyl-CoA dehydrogenase (3-oxooctanoyl-CoA)	nad[c] + 3hocoa[c] -> h[c] + nadh[c] + 3oocoa[c]	(Csal_2393)	Csal_2393		Membrane Lipid Metabolism	0	0	1000	0		1.1.1.35
3HYDEHY4	3-hydroxyacyl-CoA dehydrogenase (3-oxodecanoyl-CoA)	nad[c] + 3hdcoa[c] -> h[c] + nadh[c] + 3odcoa[c]	(Csal_2393)	Csal_2393		Membrane Lipid Metabolism	0	0	1000	0		1.1.1.35
3HYDEHY5	3-hydroxyacyl-CoA dehydrogenase (3-oxododecanoyl-CoA)	nad[c] + 3hddcoa[c] -> h[c] + nadh[c] + 3oddcoa[c]	(Csal_2393)	Csal_2393		Membrane Lipid Metabolism	0	0	1000	0		1.1.1.35
3HYDEHY6	3-hydroxyacyl-CoA dehydrogenase (3-oxotetradecanoyl-CoA)	nad[c] + 3htdcoa[c] -> h[c] + nadh[c] + 3otdcoa[c]	(Csal_2393)	Csal_2393		Membrane Lipid Metabolism	0	0	1000	0		1.1.1.35
3HYDEHY7	3-hydroxyacyl-CoA dehydrogenase (3-oxohexadecanoyl-CoA)	nad[c] + 3hhdcoa[c] -> h[c] + nadh[c] + 3ohdcoa[c]	(Csal_2393)	Csal_2393		Membrane Lipid Metabolism	0	0	1000	0		1.1.1.35
3HYDEHY8	3-hydroxyacyl-CoA dehydrogenase (3-oxooctadecanoyl-CoA)	nad[c] + 3hodcoa[c] -> h[c] + nadh[c] + 3oodcoa[c]	(Csal_2393)	Csal_2393		Membrane Lipid Metabolism	0	0	1000	0		1.1.1.35
3HYDEHYDRA1	3-hydroxyacyl-CoA dehydratase (3-hydroxybutanoyl-CoA)	3hbcoa[c] <=> h2o[c] + b2coa[c]	(Csal_2393) or (Csal_2064) or (Csal_3188)	Csal_2064 Csal_2393 Csal_3188		Membrane Lipid Metabolism	1	-1000	1000	0	0	4.2.1.17
3HYDEHYDRA2	3-hydroxyacyl-CoA dehydratase (3-hydroxyhexanoyl-CoA)	3hhcoa[c] <=> h2o[c] + hx2coa[c]	(Csal_2393) or (Csal_2064) or (Csal_3188)	Csal_2064 Csal_2393 Csal_3188		Membrane Lipid Metabolism	1	-1000	1000	0	0	4.2.1.17
3HYDEHYDRA3	3-hydroxyacyl-CoA dehydratase (3-hydroxyoctanoyl-CoA)	3hocoa[c] <=> h2o[c] + oc2coa[c]	(Csal_2393) or (Csal_2064) or (Csal_3188)	Csal_2064 Csal_2393 Csal_3188		Membrane Lipid Metabolism	1	-1000	1000	0	0	4.2.1.17
3HYDEHYDRA4	3-hydroxyacyl-CoA dehydratase (3-hydroxydecanoyl-CoA)	3hdcoa[c] <=> h2o[c] + dc2coa[c]	(Csal_2393) or (Csal_2064) or (Csal_3188)	Csal_2064 Csal_2393 Csal_3188		Membrane Lipid Metabolism	1	-1000	1000	0	0	4.2.1.17
3HYDEHYDRA5	3-hydroxyacyl-CoA dehydratase (3-hydroxydodecanoyl-CoA)	3hddcoa[c] <=> h2o[c] + dd2coa[c]	(Csal_2393) or (Csal_2064) or (Csal_3188)	Csal_2064 Csal_2393 Csal_3188		Membrane Lipid Metabolism	1	-1000	1000	0	0	4.2.1.17
3HYDEHYDRA6	3-hydroxyacyl-CoA dehydratase (3-hydroxytetradecanoyl-CoA)	3htdcoa[c] <=> h2o[c] + td2coa[c]	(Csal_2393) or (Csal_2064) or (Csal_3188)	Csal_2064 Csal_2393 Csal_3188		Membrane Lipid Metabolism	1	-1000	1000	0	0	4.2.1.17
3HYDEHYDRA7	3-hydroxyacyl-CoA dehydratase (3-hydroxyhexadecanoyl-CoA)	3hhdcoa[c] <=> h2o[c] + hdd2coa[c]	(Csal_2393) or (Csal_2064) or (Csal_3188)	Csal_2064 Csal_2393 Csal_3188		Membrane Lipid Metabolism	1	-1000	1000	0	0	4.2.1.17
3HYDEHYDRA8	3-hydroxyacyl-CoA dehydratase (3-hydroxyoctadecanoyl-CoA)	3hodcoa[c] <=> h2o[c] + od2coa[c]	(Csal_2393) or (Csal_2064) or (Csal_3188)	Csal_2064 Csal_2393 Csal_3188		Membrane Lipid Metabolism	1	-1000	1000	0	0	4.2.1.17
3KETOTHIO2	3-ketoacyl-CoA thiolase	coa[c] + 3ohcoa[c] -> accoa[c] + btcoa[c]	(Csal_2392)	Csal_2392		Membrane Lipid Metabolism	0	0	1000	0		2.3.1.16
3KETOTHIO3	3-ketoacyl-CoA thiolase	coa[c] + 3oocoa[c] -> accoa[c] + hxcoa[c]	(Csal_2392)	Csal_2392		Membrane Lipid Metabolism	0	0	1000	0		2.3.1.16
3KETOTHIO4	3-ketoacyl-CoA thiolase	coa[c] + 3odcoa[c] -> accoa[c] + occoa[c]	(Csal_2392)	Csal_2392		Membrane Lipid Metabolism	0	0	1000	0		2.3.1.16
3KETOTHIO5	3-ketoacyl-CoA thiolase	coa[c] + 3oddcoa[c] -> accoa[c] + dcacoa[c]	(Csal_2392)	Csal_2392		Membrane Lipid Metabolism	0	0	1000	0		2.3.1.16
3KETOTHIO6	3-ketoacyl-CoA thiolase	coa[c] + 3otdcoa[c] -> accoa[c] + ddcacoa[c]	(Csal_2392)	Csal_2392		Membrane Lipid Metabolism	0	0	1000	0		2.3.1.16
3KETOTHIO7	3-ketoacyl-CoA thiolase	coa[c] + 3ohdcoa[c] -> accoa[c] + tdcoa[c]	(Csal_2392)	Csal_2392		Membrane Lipid Metabolism	0	0	1000	0		2.3.1.16
3KETOTHIO8	3-ketoacyl-CoA thiolase	coa[c] + 3oodcoa[c] -> accoa[c] + pmtcoa[c]	(Csal_2392)	Csal_2392		Membrane Lipid Metabolism	0	0	1000	0		2.3.1.16
3KETOTHIO9	acetyl-CoA C-acetyltransferase	2 accoa[c] <=> coa[c] + aacoa[c]	(Csal_0301 and Csal_3068)	Csal_0301 Csal_3068		Membrane Lipid Metabolism	1	-1000	1000	0	0	2.3.1.9
ACCOACr	acetyl-CoA carboxylase, reversible reaction	atp[c] + accoa[c] + hco3[c] -> h[c] + pi[c] + adp[c] + malcoa[c]	(Csal_2285 and Csal_2286)	Csal_2285 Csal_2286		Membrane Lipid Metabolism	0	0	1000	0		6.4.1.2
ACOATA	3-oxoacyl-[acyl-carrier-protein] synthase	accoa[c] + ACP[c] <=> coa[c] + acACP[c]	(Csal_1470)	Csal_1470		Membrane Lipid Metabolism	1	-1000	1000	0	0	2.3.1.38
ACYLDEHY1	acyl-CoA dehydrogenase (butanoyl-CoA)	fad[c] + btcoa[c] <=> fadh2[c] + b2coa[c]	(Csal_1510) or (Csal_2431)	Csal_1510 Csal_2431		Membrane Lipid Metabolism	1	-1000	1000	0	0	1.3.99.2
ACYLDEHY2	acyl-CoA dehydrogenase (hexanoyl-CoA)	fad[c] + hxcoa[c] <=> fadh2[c] + hx2coa[c]	(Csal_1510) or (Csal_2431)	Csal_1510 Csal_2431		Membrane Lipid Metabolism	1	-1000	1000	0	0	1.3.99.2
ACYLDEHY3	acyl-CoA dehydrogenase (octanoyl-CoA)	fad[c] + occoa[c] <=> fadh2[c] + oc2coa[c]	(Csal_1510) or (Csal_2431)	Csal_1510 Csal_2431		Membrane Lipid Metabolism	1	-1000	1000	0	0	1.3.99.2
ACYLDEHY4	acyl-CoA dehydrogenase (decanoyl-CoA)	fad[c] + dcacoa[c] <=> fadh2[c] + dc2coa[c]	(Csal_1510) or (Csal_2431)	Csal_1510 Csal_2431		Membrane Lipid Metabolism	1	-1000	1000	0	0	1.3.99.2
ACYLDEHY5	acyl-CoA dehydrogenase (dodecanoyl-CoA)	fad[c] + ddcacoa[c] <=> fadh2[c] + dd2coa[c]	(Csal_1510) or (Csal_2431)	Csal_1510 Csal_2431		Membrane Lipid Metabolism	1	-1000	1000	0	0	1.3.99.2
ACYLDEHY6	acyl-CoA dehydrogenase (tetradecanoyl-CoA)	fad[c] + tdcoa[c] <=> fadh2[c] + td2coa[c]	(Csal_1510) or (Csal_2431)	Csal_1510 Csal_2431		Membrane Lipid Metabolism	1	-1000	1000	0	0	1.3.99.2
ACYLDEHY7	acyl-CoA dehydrogenase (hexadecanoyl-CoA)	fad[c] + pmtcoa[c] <=> fadh2[c] + hdd2coa[c]	(Csal_1510) or (Csal_2431)	Csal_1510 Csal_2431		Membrane Lipid Metabolism	1	-1000	1000	0	0	1.3.99.2
ACYLDEHY8	acyl-CoA dehydrogenase (octadecanoyl-CoA)	fad[c] + stcoa[c] <=> fadh2[c] + od2coa[c]	(Csal_1510) or (Csal_2431)	Csal_1510 Csal_2431		Membrane Lipid Metabolism	1	-1000	1000	0	0	1.3.99.2
BAKETOSYN	beta-ketoacyl-ACP synthase (2)	h[c] + accoa[c] + malACP[c] -> coa[c] + co2[c] + actACP[c]	(Csal_1470)	Csal_1470		Membrane Lipid Metabolism	0	0	1000	0	0	2.3.1.41
BETKETSYN	beta-ketoacyl-ACP synthase	h[c] + malACP[c] + acACP[c] -> co2[c] + ACP[c] + actACP[c]	(Csal_0456)	Csal_0456		Membrane Lipid Metabolism	0	0	1000	0	0	2.3.1.41
CTECOAI6	3-cis-2-trans-enoyl-CoA isomerase	tdecoa[c] -> td2coa[c]	(Csal_2393)	Csal_2393		Membrane Lipid Metabolism	0	0	1000	0		5.3.3.8
CTECOAI7	3-cis-2-trans-enoyl-CoA isomerase	hdcoa[c] -> hdd2coa[c]	(Csal_2393)	Csal_2393		Membrane Lipid Metabolism	0	0	1000	0		5.3.3.8
CTECOAI8	3-cis-2-trans-enoyl-CoA isomerase	odecoa[c] -> od2coa[c]	(Csal_2393)	Csal_2393		Membrane Lipid Metabolism	0	0	1000	0		5.3.3.8
MACPD	Malonyl-ACP decarboxylase	h[c] + malACP[c] -> co2[c] + acACP[c]	(Csal_2758)	Csal_2758		Membrane Lipid Metabolism	0	0	1000	0
MCOATA	Malonyl-CoA-ACP transacylase	ACP[c] + malcoa[c] <=> coa[c] + malACP[c]	(Csal_1600)	Csal_1600		Membrane Lipid Metabolism	1	-1000	1000	0	0	2.3.1.39
TRANSISO	trans-2-decenoyl-ACP isomerase	tdec2eACP[c] <=> cdec3eACP[c]	(Csal_0574)	Csal_0574		Membrane Lipid Metabolism	1	-1000	1000	0	0
AHCYSNS	S-adenosylhomocysteine nucleosidase	h2o[c] + ahcys[c] -> ade[c] + rhcys[c]	(Csal_2050)	Csal_2050		Methionine Metabolism	0	0	1000	0	0	3.2.2.9
CYSTL	cystathionine b-lyase	h2o[c] + cyst-L[c] -> nh4[c] + pyr[c] + hcys-L[c]	(Csal_3036)	Csal_3036		Methionine Metabolism	0	0	1000	0		4.4.1.8
DHPTDCs2	4,5-dihydroxy-2,3-pentanedione cyclization (spontaneous)	dhptd[c] -> mdhdhf[c]	spontaneos	spontaneos		Methionine Metabolism	0	0	1000	0
METOX1s	methionine oxidation (spontaneous)	met-L[c] + h2o2[c] -> h2o[c] + metsox-S-L[c]	spontaneos	spontaneos		Methionine Metabolism	0	0	1000	0
METOX2s	methionine oxidation 2 (spontaneous)	met-L[c] + h2o2[c] -> h2o[c] + metsox-R-L[c]	spontaneos	spontaneos		Methionine Metabolism	0	0	1000	0
METSOXR1	L-methionine-S-oxide reductase	trdrd[c] + metsox-S-L[c] -> h2o[c] + met-L[c] + trdox[c]	(Csal_1866) or (Csal_2429)	Csal_1866 Csal_2429		Methionine Metabolism	0	0	1000	0		1.8.4.5
METSOXR2	L-methionine-R-sulfoxide reductase	trdrd[c] + metsox-R-L[c] -> h2o[c] + met-L[c] + trdox[c]	(Csal_2429)	Csal_2429		Methionine Metabolism	0	0	1000	0
MTHTHFSs	(2R,4S)-2-methyl-2,3,3,4-tetrahydroxytetrahydrofuran synthesis (spontaneous)	h2o[c] + mdhdhf[c] -> mththf[c]	spontaneos	spontaneos		Methionine Metabolism	0	0	1000	0
RHCCE	S-ribosylhomocysteine cleavage enzyme	rhcys[c] -> hcys-L[c] + dhptd[c]	(Csal_2049)	Csal_2049		Methionine Metabolism	0	0	1000	0
SHSL1	O-succinylhomoserine lyase (L-cysteine)	cys-L[c] + suchms[c] -> succ[c] + h[c] + cyst-L[c]	(Csal_1268)	Csal_1268		Methionine Metabolism	0	0	1000	0		4.2.99.9
AACTOOR	Aminoacetone:oxygen oxidoreductase(deaminating)(flavin-containing)	h2o[c] + o2[c] + aact[c] -> nh4[c] + h2o2[c] + mthgxl[c]				Methylglyoxal Metabolism	0	0	1000	0
ALR2	aldose reductase (methylglyoxal)	h[c] + nadph[c] + mthgxl[c] -> nadp[c] + acetol[c]	(Csal_1316)	Csal_1316		Methylglyoxal Metabolism	0	0	1000	0
GLYOX	hydroxyacylglutathione hydrolase	h2o[c] + lgt-S[c] -> h[c] + gthrd[c] + lac-D[c]	(Csal_1944)	Csal_1944		Methylglyoxal Metabolism	0	0	1000	0		3.1.2.6
GLYOX3	glyoxalase III	h2o[c] + mthgxl[c] -> h[c] + lac-D[c]				Methylglyoxal Metabolism	0	0	1000	0
LGTHL	lactoylglutathione lyase	gthrd[c] + mthgxl[c] -> lgt-S[c]	(Csal_0217)	Csal_0217		Methylglyoxal Metabolism	0	0	1000	0		4.4.1.5
MGSA	methylglyoxal synthase	dhap[c] -> pi[c] + mthgxl[c]	(Csal_1558)	Csal_1558		Methylglyoxal Metabolism	0	0	1000	0		4.2.3.3
MCTP1App	murein crosslinking transpeptidase 1A:(A2pm->D-ala) (periplasm)	murein5p5p[p] -> ala-D[p] + murein5px4p[p]	(Csal_1545) or (Csal_0607)	Csal_0607 Csal_1545		Murein Biosynthesis	0	0	1000	0
MCTP1Bpp	murein crosslinking transpeptidase 1B:(A2pm->A2pm) (periplasm)	murein5p5p[p] -> alaala[p] + murein5px3p[p]	(Csal_0607)	Csal_0607		Murein Biosynthesis	0	0	1000	0
MCTP2App	murein crosslinking transpeptidase 1A:(A2pm->D-ala) (periplasm)	murein5p5p5p[p] -> 2 ala-D[p] + murein5px4px4p[p]	(Csal_1545) or (Csal_0607)	Csal_0607 Csal_1545		Murein Biosynthesis	0	0	1000	0
MDDCP1pp	murein D,D-carboxypeptidase (murein5px4p) (periplasm)	h2o[p] + murein5px4p[p] -> ala-D[p] + murein4px4p[p]	(Csal_1549)	Csal_1549		Murein Biosynthesis	0	0	1000	0		3.4.16.4
MDDCP2pp	murein D,D-carboxypeptidase (murein5px4px4p) (periplasm)	h2o[p] + murein5px4px4p[p] -> ala-D[p] + murein4px4px4p[p]	(Csal_1549)	Csal_1549		Murein Biosynthesis	0	0	1000	0		3.4.16.4
MDDCP3pp	murein D,D-carboxypeptidase (murein5p5p) (periplasm)	h2o[p] + murein5p5p[p] -> ala-D[p] + murein5p4p[p]	(Csal_1549)	Csal_1549		Murein Biosynthesis	0	0	1000	0		3.4.16.4
MDDCP4pp	murein D,D-carboxypeptidase (murein5p4p) (periplasm)	h2o[p] + murein5p4p[p] -> ala-D[p] + murein4p4p[p]	(Csal_1549)	Csal_1549		Murein Biosynthesis	0	0	1000	0		3.4.16.4
MDDCP5pp	murein D,D-carboxypeptidase (murein5p3p) (periplasm)	h2o[p] + murein5p3p[p] -> ala-D[p] + murein4p3p[p]	(Csal_1549)	Csal_1549		Murein Biosynthesis	0	0	1000	0		3.4.16.4
MLDCP1App	murein L,D-carboxypeptidase (murein5px4p) (periplasm)	h2o[p] + murein5px4p[p] -> alaala[p] + murein3px4p[p]				Murein Biosynthesis	0	0	1000	0		3.4.17.13
MLDCP1Bpp	murein L,D-carboxypeptidase (murein4p4p) (periplasm)	h2o[p] + murein4p4p[p] -> ala-D[p] + murein4p3p[p]				Murein Biosynthesis	0	0	1000	0		3.4.17.13
MLDCP2App	murein L,D-carboxypeptidase (murein5p5p) (periplasm)	h2o[p] + murein5p5p[p] -> alaala[p] + murein5p3p[p]				Murein Biosynthesis	0	0	1000	0		3.4.17.13
MLDCP2Bpp	murein L,D-carboxypeptidase (murein4p3p) (periplasm)	h2o[p] + murein4p3p[p] -> ala-D[p] + murein3p3p[p]				Murein Biosynthesis	0	0	1000	0		3.4.17.13
MLDCP3App	murein L,D-carboxypeptidase (murein5px3p) (periplasm)	h2o[p] + murein5px3p[p] -> alaala[p] + murein3px3p[p]				Murein Biosynthesis	0	0	1000	0		3.4.17.13
MPTG	murein polymerizing transglycosylase	2 uaagmda[c] -> 2 h[c] + 2 udcpdp[c] + murein5p5p[p]	(Csal_0607) or (Csal_0479)	Csal_0479 Csal_0607		Murein Biosynthesis	0	0	1000	0
MPTG2	murein polymerizing transglycosylase 2 (three linked units)	uaagmda[c] + murein5p5p[p] -> h[c] + udcpdp[c] + murein5p5p5p[p]	(Csal_0607) or (Csal_0479)	Csal_0479 Csal_0607		Murein Biosynthesis	0	0	1000	0
3PEPTabcpp	tripeptide (LalaDgluMdap) transport via ABC system (periplasm)	h2o[c] + atp[c] + LalaDgluMdap[p] -> h[c] + pi[c] + adp[c] + LalaDgluMdap[c]	(Csal_2999 and Csal_3000 and Csal_3001 and Csal_3002)	Csal_2999 Csal_3000 Csal_3001 Csal_3002		Murein Recycling	0	0	1000	0
4PCPpp	tetrapeptide L,D-carboxypeptidase (periplasm)	h2o[p] + LalaDgluMdapDala[p] -> ala-D[p] + LalaDgluMdap[p]				Murein Recycling	0	0	1000	0
4PEPTabcpp	tetrapeptide (LalaDgluMdapDala) transport via ABC system (periplasm)	h2o[c] + atp[c] + LalaDgluMdapDala[p] -> h[c] + pi[c] + adp[c] + LalaDgluMdapDala[c]	(Csal_2999 and Csal_3000 and Csal_3001 and Csal_3002)	Csal_2999 Csal_3000 Csal_3001 Csal_3002		Murein Recycling	0	0	1000	0
AGM3PA	N-Acetyl-D-glucosamine(anhydrous)N-Acetylmuramyl-tripeptide amidase	h2o[c] + anhgm3p[c] -> LalaDgluMdap[c] + anhgm[c]	(Csal_0854)	Csal_0854		Murein Recycling	0	0	1000	0
AGM3PApp	N-Acetyl-D-glucosamine(anhydrous)N-Acetylmuramyl-tripeptide amidase (periplasm)	h2o[p] + anhgm3p[p] -> LalaDgluMdap[p] + anhgm[p]	(Csal_1274)	Csal_1274		Murein Recycling	0	0	1000	0
AGM3PH	N-Acetyl-D-glucosamine(anhydrous)N-Acetylmuramyl-tripeptide beta -1,4-N-acetylglucosaminidase	h2o[c] + anhgm3p[c] -> anhm3p[c] + acgam[c]	(Csal_2067)	Csal_2067		Murein Recycling	0	0	1000	0
AGM3Pt2pp	GlcNAc-anhMurNAc tripeptide transport in via proton symport (periplasm)	h[p] + anhgm3p[p] -> h[c] + anhgm3p[c]	(Csal_2143)	Csal_2143		Murein Recycling	0	0	1000	0
AGM4PA	N-Acetyl-D-glucosamine(anhydrous)N-Acetylmuramyl-tetrapeptide amidase	h2o[c] + anhgm4p[c] -> anhgm[c] + LalaDgluMdapDala[c]	(Csal_0854)	Csal_0854		Murein Recycling	0	0	1000	0
AGM4PApp	N-Acetyl-D-glucosamine(anhydrous)N-Acetylmuramyl-tetrapeptide amidase (periplasm)	h2o[p] + anhgm4p[p] -> anhgm[p] + LalaDgluMdapDala[p]	(Csal_1274)	Csal_1274		Murein Recycling	0	0	1000	0
AGM4PCPpp	N-Acetyl-D-glucosamine(anhydrous)N-Acetylmuramyl-tetrapeptide L,D-carboxypeptidase (periplasmic)	h2o[p] + anhgm4p[p] -> ala-D[p] + anhgm3p[p]				Murein Recycling	0	0	1000	0
AGM4PH	N-Acetyl-D-glucosamine(anhydrous)N-Acetylmuramyl-tetrapeptide beta -1,4-N-acetylglucosaminidase	h2o[c] + anhgm4p[c] -> anhm4p[c] + acgam[c]	(Csal_2067)	Csal_2067		Murein Recycling	0	0	1000	0
AGM4Pt2pp	GlcNAc-anhMurNAc tetrapeptide transport in via proton symport (periplasm)	h[p] + anhgm4p[p] -> h[c] + anhgm4p[c]	(Csal_2143)	Csal_2143		Murein Recycling	0	0	1000	0
AGMH	N-Acetyl-D-glucosamine(anhydrous)N-Acetylmuramyl beta -1,4-N-acetylglucosaminidase	h2o[c] + anhgm[c] -> anhm[c] + acgam[c]	(Csal_2067)	Csal_2067		Murein Recycling	0	0	1000	0
AGMt2pp	GlcNAc-anhMurNAc transport in via proton symport (periplasm)	h[p] + anhgm[p] -> h[c] + anhgm[c]	(Csal_2143)	Csal_2143		Murein Recycling	0	0	1000	0
AM3PA	anhydrous-N-Acetylmuramyl-tripeptide amidase	h2o[c] + anhm3p[c] -> LalaDgluMdap[c] + anhm[c]	(Csal_0854)	Csal_0854		Murein Recycling	0	0	1000	0
AM4PA	anhydrous-N-Acetylmuramyl-tetrapeptide amidase	h2o[c] + anhm4p[c] -> LalaDgluMdapDala[c] + anhm[c]	(Csal_0854)	Csal_0854		Murein Recycling	0	0	1000	0
ANHMK	1,6-anhydrous-N-Acetylmuramate kinase	h2o[c] + atp[c] + anhm[c] -> h[c] + adp[c] + acmum6p[c]	(Csal_3051)	Csal_3051		Murein Recycling	0	0	1000	0
MDDEP1pp	murein D,D-endopeptidase (murein4px4p) (periplasm)	h2o[p] + murein4px4p[p] -> murein4p4p[p]	(Csal_1549) or (Csal_2931)	Csal_1549 Csal_2931		Murein Recycling	0	0	1000	0
MDDEP2pp	murein D,D-endopeptidase (murein3px4p) (periplasm)	h2o[p] + murein3px4p[p] -> murein4p3p[p]	(Csal_1549) or (Csal_2931)	Csal_1549 Csal_2931		Murein Recycling	0	0	1000	0
MDDEP3pp	murein D,D-endopeptidase (murein5px4p) (periplasm)	h2o[p] + murein5px4p[p] -> murein5p4p[p]	(Csal_1549) or (Csal_2931)	Csal_1549 Csal_2931		Murein Recycling	0	0	1000	0
MDDEP4pp	murein D,D-endopeptidase (murein4px4px4p) (periplasm)	h2o[p] + murein4px4px4p[p] -> murein4px4p4p[p]	(Csal_1549) or (Csal_2931)	Csal_1549 Csal_2931		Murein Recycling	0	0	1000	0
MLDEP1pp	murein L,D-endopeptidase (murein3px3p) (periplasm)	h2o[p] + murein3px3p[p] -> murein3p3p[p]				Murein Recycling	0	0	1000	0
MLDEP2pp	murein L,D-endopeptidase (murein5px3p) (periplasm)	h2o[p] + murein5px3p[p] -> murein5p3p[p]				Murein Recycling	0	0	1000	0
MLTGY1pp	murein lytic transglycosylase (murein4p4p) (periplasm)	murein4p4p[p] -> 2 anhgm4p[p]	(Csal_0840) or (Csal_2499) or (Csal_1547)	Csal_0840 Csal_1547 Csal_2499		Murein Recycling	0	0	1000	0
MLTGY2pp	murein lytic transglycosylase (murein4p3p) (periplasm)	murein4p3p[p] -> anhgm4p[p] + anhgm3p[p]	(Csal_0840) or (Csal_2499) or (Csal_1547)	Csal_0840 Csal_1547 Csal_2499		Murein Recycling	0	0	1000	0
MLTGY3pp	murein lytic transglycosylase (murein3p3p) (periplasm)	murein3p3p[p] -> 2 anhgm3p[p]	(Csal_0840) or (Csal_2499) or (Csal_1547)	Csal_0840 Csal_1547 Csal_2499		Murein Recycling	0	0	1000	0
MLTGY4pp	murein lytic transglycosylase (murein4px4p4p) (periplasm)	murein4px4p4p[p] -> murein4px4p[p] + anhgm4p[p]	(Csal_0840) or (Csal_2499) or (Csal_1547)	Csal_0840 Csal_1547 Csal_2499		Murein Recycling	0	0	1000	0
UM3PL	UDP-N-acetylmuramate:L-alanyl-gamma-D-glutamyl-meso-diaminopimelate ligase	atp[c] + uamr[c] + LalaDgluMdap[c] -> h[c] + pi[c] + adp[c] + ugmd[c]	(Csal_1535)	Csal_1535		Murein Recycling	0	0	1000	0
UM4PL	UDP-N-acetylmuramate:L-alanyl-gamma-D-glutamyl-meso-diaminopimelate-D-alanine ligase	atp[c] + uamr[c] + LalaDgluMdapDala[c] -> h[c] + pi[c] + adp[c] + um4p[c]	(Csal_1535)	Csal_1535		Murein Recycling	0	0	1000	0
ALD	L-alanine dehydrogenase	h2o[c] + ala-L[c] + nad[c] -> pyr[c] + nadh[c] + nh4[c] + h[c]	(Csal_2966)	Csal_2966		Nitrogen Metabolism	0	0	1000	0		1.4.1.1
GOGAx	Glutamato synthase (NADH) (subunits GltB and GltD) (Goga)	akg[c] + h[c] + nadh[c] + gln-L[c] -> 2 glu-L[c] + nad[c]	(Csal_0615 and Csal_0616)	Csal_0615 Csal_0616		Nitrogen Metabolism	0	0	1000	0		1.4.1.14
GOGAy	Glutamato synthase (NADPH) (subunits GltB and GltD) (Goga)	akg[c] + h[c] + nadph[c] + gln-L[c] -> 2 glu-L[c] + nadp[c]	(Csal_0615 and Csal_0616)	Csal_0615 Csal_0616		Nitrogen Metabolism	0	0	1000	0		1.4.1.13
NODOx	nitric oxide dioxygenase	nadh[c] + 2 o2[c] + 2 no[c] -> h[c] + nad[c] + 2 no3[c]	(Csal_0452)	Csal_0452		Nitrogen Metabolism	0	0	1000	0		1.14.12.17
NODOy	nitric oxide dioxygenase	nadph[c] + 2 o2[c] + 2 no[c] -> h[c] + nadp[c] + 2 no3[c]	(Csal_0452)	Csal_0452		Nitrogen Metabolism	0	0	1000	0		1.14.12.17
UGLYCH	Ureidoglycolate hydrolase	h2o[c] + 2 h[c] + urdglyc[c] -> 2 nh4[c] + co2[c] + glx[c]	(Csal_0080)	Csal_0080		Nitrogen Metabolism	0	0	1000	0		3.5.3.19
ADA	Adenosine deaminase	h2o[c] + h[c] + adn[c] -> nh4[c] + ins[c]	(Csal_1983)	Csal_1983		Nucleotide Salvage Pathway	0	0	1000	0		3.5.4.4
ADENYKI	adenylate kinase	atp[c] + amp[c] <=> 2 adp[c]	(Csal_0857)	Csal_0857		Nucleotide Salvage Pathway	1	-1000	1000	0		2.7.4.3
ADK3	adentylate kinase (GTP)	amp[c] + gtp[c] <=> adp[c] + gdp[c]	(Csal_0857)	Csal_0857		Nucleotide Salvage Pathway	1	-1000	1000	0	0
ADK4	adentylate kinase (ITP)	amp[c] + itp[c] <=> adp[c] + idp[c]	(Csal_0857)	Csal_0857		Nucleotide Salvage Pathway	1	-1000	1000	0
ADNK1	adenosine kinase	atp[c] + adn[c] -> h[c] + adp[c] + amp[c]	(Csal_0857)	Csal_0857		Nucleotide Salvage Pathway	0	0	1000	0		2.7.1.20
ADPRDP	ADPribose diphosphatase	h2o[c] + adprib[c] -> 2 h[c] + r5p[c] + amp[c]	(Csal_2556)	Csal_2556		Nucleotide Salvage Pathway	0	0	1000	0		3.6.1.13
ADPT	adenine phosphoribosyltransferase	ade[c] + prpp[c] -> ppi[c] + amp[c]	(Csal_2098)	Csal_2098		Nucleotide Salvage Pathway	0	0	1000	0	0	2.4.2.7
AP4AH	Ap4A hydrolase	h2o[c] + ap4a[c] -> 2 h[c] + 2 adp[c]	(Csal_0922)	Csal_0922		Nucleotide Salvage Pathway	0	0	1000	0		3.6.1.41
AP4AS	Ap4A synthetase	h[c] + 2 atp[c] -> ppi[c] + ap4a[c]	(Csal_2530) or (Csal_2997)	Csal_2530 Csal_2997		Nucleotide Salvage Pathway	0	0	1000	0
ATPHs	ATP amine hydrolysis (spontaneous)	h2o[c] + h[c] + atp[c] -> nh4[c] + itp[c]	spontaneos	spontaneos		Nucleotide Salvage Pathway	0	0	1000	0
CMPN	CMP nucleosidase	h2o[c] + cmp[c] -> r5p[c] + csn[c]				Nucleotide Salvage Pathway	0	0	1000	0	0	3.2.2.10
CSND	Cytosine deaminase	h2o[c] + h[c] + csn[c] -> nh4[c] + ura[c]	(Csal_2506)	Csal_2506		Nucleotide Salvage Pathway	0	0	1000	0	0	3.5.4.1
CYTD	cytidine deaminase	h2o[c] + h[c] + cytd[c] -> nh4[c] + uri[c]	(Csal_0827)	Csal_0827		Nucleotide Salvage Pathway	0	0	1000	0	0	3.5.4.5
CYTDK2	cytidine kinase (GTP)	cytd[c] + gtp[c] -> h[c] + gdp[c] + cmp[c]				Nucleotide Salvage Pathway	0	0	1000	0	0
CYTK1	cytidylate kinase (CMP)	atp[c] + cmp[c] <=> adp[c] + cdp[c]	(Csal_2164)	Csal_2164		Nucleotide Salvage Pathway	1	-1000	1000	0	0	2.7.4.14
CYTK2	cytidylate kinase (dCMP)	atp[c] + dcmp[c] <=> adp[c] + dcdp[c]	(Csal_2164)	Csal_2164		Nucleotide Salvage Pathway	1	-1000	1000	0	4	2.7.4.14
DADA	Deoxyadenosine deaminase	h2o[c] + h[c] + dad-2[c] -> nh4[c] + din[c]	(Csal_1983)	Csal_1983		Nucleotide Salvage Pathway	0	0	1000	0
DADK	deoxyadenylate kinase	atp[c] + damp[c] <=> adp[c] + dadp[c]	(Csal_0857)	Csal_0857		Nucleotide Salvage Pathway	1	-1000	1000	0	0	2.7.4.11
DATPHs	dATP amine hydrolysis (spontaneous)	h2o[c] + h[c] + datp[c] -> nh4[c] + ditp[c]	spontaneos	spontaneos		Nucleotide Salvage Pathway	0	0	1000	0
DCTP	dCTP deaminase	h2o[c] + h[c] + dctp[c] -> nh4[c] + dutp[c]	(Csal_2114)	Csal_2114		Nucleotide Salvage Pathway	0	0	1000	0		3.5.4.13
DCYTD	deoxycytidine deaminase	h2o[c] + h[c] + dcyt[c] -> nh4[c] + duri[c]	(Csal_0827)	Csal_0827		Nucleotide Salvage Pathway	0	0	1000	0		3.5.4.14
DGK1	deoxyguanylate kinase (dGMP:ATP)	atp[c] + dgmp[c] <=> adp[c] + dgdp[c]	(Csal_3233)	Csal_3233		Nucleotide Salvage Pathway	1	-1000	1000	0	4	2.7.4.8
DIHYORO	dihydroorotase	h2o[c] + dhor-S[c] <=> h[c] + cbasp[c]	(Csal_3231)	Csal_3231		Nucleotide Salvage Pathway	1	-1000	1000	0		3.5.2.3
DURIK	deoxyuridine kinase (ATP:Deoxyuridine)	atp[c] + duri[c] -> h[c] + adp[c] + dump[c]				Nucleotide Salvage Pathway	0	0	1000	0	0
DURIPP	deoxyuridine phosphorylase	pi[c] + duri[c] <=> 2dr1p[c] + ura[c]	(Csal_0830)	Csal_0830		Nucleotide Salvage Pathway	1	-1000	1000	0
DUTPDP	dUTP diphosphatase	h2o[c] + dutp[c] -> h[c] + ppi[c] + dump[c]	(Csal_2982)	Csal_2982		Nucleotide Salvage Pathway	0	0	1000	0	0	3.6.1.23
GMP	guanylate kinase (GMP:ATP)	atp[c] + gmp[c] <=> adp[c] + gdp[c]	(Csal_3233)	Csal_3233		Nucleotide Salvage Pathway	1	-1000	1000	0		2.7.4.8
GTPHs	GTP amine hydrolysis (spontaneous)	h2o[c] + h[c] + gtp[c] -> nh4[c] + xtp[c]	spontaneos	spontaneos		Nucleotide Salvage Pathway	0	0	1000	0
GUAD	guanine deaminase	h2o[c] + h[c] + gua[c] -> nh4[c] + xan[c]	(Csal_1786)	Csal_1786		Nucleotide Salvage Pathway	0	0	1000	0		3.5.4.3
GUAPRT	guanine phosphoribosyltransferase	prpp[c] + gua[c] -> ppi[c] + gmp[c]	(Csal_2065)	Csal_2065		Nucleotide Salvage Pathway	0	0	1000	0	0	2.4.2.8
HXAND	hypoxanthine dehydrogenase	h2o[c] + nad[c] + hxan[c] -> h[c] + nadh[c] + xan[c]	(Csal_0527 and Csal_0528 and Csal_0529)	Csal_0527 Csal_0528 Csal_0529		Nucleotide Salvage Pathway	0	0	1000	0
HXPRT	hypoxanthine phosphoribosyltransferase (Hypoxanthine)	prpp[c] + hxan[c] -> ppi[c] + imp[c]	(Csal_2097)	Csal_2097		Nucleotide Salvage Pathway	0	0	1000	0		2.4.2.8
INSH	Inosine hydrolase	h2o[c] + ins[c] -> rib-D[c] + hxan[c]	(Csal_1840)	Csal_1840		Nucleotide Salvage Pathway	0	0	1000	0		3.2.2.8
NDK1	nucleoside-diphosphate kinase (ATP:GDP)	atp[c] + gdp[c] <=> adp[c] + gtp[c]	(Csal_2850)	Csal_2850		Nucleotide Salvage Pathway	1	-1000	1000	0		2.7.4.6
NDK2	nucleoside-diphosphate kinase (ATP:dGDP)	atp[c] + dgdp[c] <=> adp[c] + dgtp[c]	(Csal_2850)	Csal_2850		Nucleotide Salvage Pathway	1	-1000	1000	0		2.7.4.6
NDK3	nucleoside-diphosphate kinase (ATP:dADP)	atp[c] + dadp[c] <=> adp[c] + datp[c]	(Csal_2850)	Csal_2850		Nucleotide Salvage Pathway	1	-1000	1000	0		2.7.4.6
NDK4	nucleoside-diphosphate kinase (ATP:UDP)	udp[c] + atp[c] <=> adp[c] + utp[c]	(Csal_2850)	Csal_2850		Nucleotide Salvage Pathway	1	-1000	1000	0		2.7.4.6
NDK5	nucleoside-diphosphate kinase (ATP:CDP)	atp[c] + cdp[c] <=> adp[c] + ctp[c]	(Csal_2850)	Csal_2850		Nucleotide Salvage Pathway	1	-1000	1000	0		2.7.4.6
NDK6	nucleoside-diphosphate kinase (ATP:dCDP)	atp[c] + dcdp[c] <=> adp[c] + dctp[c]	(Csal_2850)	Csal_2850		Nucleotide Salvage Pathway	1	-1000	1000	0		2.7.4.6
NDK7	nucleoside-diphosphate kinase (ATP:dUDP)	atp[c] + dudp[c] <=> adp[c] + dutp[c]	(Csal_2850)	Csal_2850		Nucleotide Salvage Pathway	1	-1000	1000	0		2.7.4.6
NDK8	thymidylate kinase	atp[c] + dtdp[c] <=> adp[c] + dttp[c]	(Csal_2850)	Csal_2850		Nucleotide Salvage Pathway	1	-1000	1000	0		2.7.4.6
NNATr	nicotinate-nucleotide adenylyltransferase	h[c] + atp[c] + nicrnt[c] <=> ppi[c] + dnad[c]	(Csal_1542)	Csal_1542		Nucleotide Salvage Pathway	1	-1000	1000	0		2.7.7.18
NTD	5'-nucleotidase (dUMP)	h2o[c] + dump[c] -> pi[c] + duri[c]	(Csal_2635)	Csal_2635		Nucleotide Salvage Pathway	0	0	1000	0	0	3.1.3.5
NTD10	5'-nucleotidase (XMP)	h2o[c] + xmp[c] -> pi[c] + xtsn[c]	(Csal_2635)	Csal_2635		Nucleotide Salvage Pathway	0	0	1000	0	0	3.1.3.5
NTD10pp	5'-nucleotidase (XMP)	h2o[p] + xmp[p] -> pi[p] + xtsn[p]	(Csal_2635)	Csal_2635		Nucleotide Salvage Pathway	0	0	1000	0		3.1.3.5
NTD11	5'-nucleotidase (IMP)	h2o[c] + imp[c] -> pi[c] + ins[c]	(Csal_2635)	Csal_2635		Nucleotide Salvage Pathway	0	0	1000	0	0	3.1.3.5
NTD11pp	5'-nucleotidase (IMP)	h2o[p] + imp[p] -> pi[p] + ins[p]	(Csal_2635)	Csal_2635		Nucleotide Salvage Pathway	0	0	1000	0		3.1.3.5
NTD12	5'-nucleotidase (dIMP)	h2o[c] + dimp[c] -> pi[c] + din[c]	(Csal_2635)	Csal_2635		Nucleotide Salvage Pathway	0	0	1000	0		3.1.3.5
NTD12pp	5'-nucleotidase (dIMP) (periplasm)	h2o[p] + dimp[p] -> pi[p] + din[p]	(Csal_2635)	Csal_2635		Nucleotide Salvage Pathway	0	0	1000	0		3.1.3.5
NTD2	5'-nucleotidase (UMP)	h2o[c] + ump[c] -> pi[c] + uri[c]	(Csal_2635)	Csal_2635		Nucleotide Salvage Pathway	0	0	1000	0		3.1.3.5
NTD3	5'-nucleotidase (dCMP)	h2o[c] + dcmp[c] -> pi[c] + dcyt[c]	(Csal_2635)	Csal_2635		Nucleotide Salvage Pathway	0	0	1000	0		3.1.3.5
NTD4	5'-nucleotidase (CMP)	h2o[c] + cmp[c] -> pi[c] + cytd[c]	(Csal_2635)	Csal_2635		Nucleotide Salvage Pathway	0	0	1000	0	0	3.1.3.5
NTD5	5'-nucleotidase (dTMP)	h2o[c] + dtmp[c] -> pi[c] + thymd[c]	(Csal_2635)	Csal_2635		Nucleotide Salvage Pathway	0	0	1000	0	0	3.1.3.5
NTD6	5'-nucleotidase (dAMP)	h2o[c] + damp[c] -> pi[c] + dad-2[c]	(Csal_2635)	Csal_2635		Nucleotide Salvage Pathway	0	0	1000	0	0	3.1.3.5
NTD7	5'-nucleotidase (AMP)	h2o[c] + amp[c] -> pi[c] + adn[c]	(Csal_2635)	Csal_2635		Nucleotide Salvage Pathway	0	0	1000	0		3.1.3.5
NTD8	5'-nucleotidase (dGMP)	h2o[c] + dgmp[c] -> pi[c] + dgsn[c]	(Csal_2635)	Csal_2635		Nucleotide Salvage Pathway	0	0	1000	0	0	3.1.3.5
NTD8pp	5'-nucleotidase (dGMP)	h2o[p] + dgmp[p] -> pi[p] + dgsn[p]	(Csal_2635)	Csal_2635		Nucleotide Salvage Pathway	0	0	1000	0		3.1.3.5
NTD9	5'-nucleotidase (GMP)	h2o[c] + gmp[c] -> pi[c] + gsn[c]	(Csal_2635)	Csal_2635		Nucleotide Salvage Pathway	0	0	1000	0		3.1.3.5
NTD9pp	5'-nucleotidase (GMP)	h2o[p] + gmp[p] -> pi[p] + gsn[p]	(Csal_2635)	Csal_2635		Nucleotide Salvage Pathway	0	0	1000	0		3.1.3.5
NTP1	nucleoside-triphosphatase (ATP)	h2o[c] + atp[c] -> h[c] + pi[c] + adp[c]	(Csal_2635)	Csal_2635		Nucleotide Salvage Pathway	0	0	1000	0
NTP10	nucleoside-triphosphatase (ITP)	h2o[c] + itp[c] -> h[c] + pi[c] + idp[c]	(Csal_1269)	Csal_1269		Nucleotide Salvage Pathway	0	0	1000	0		3.6.1.15
NTP3pp	nucleoside-triphosphatase (GTP) (periplasm)	h2o[p] + gtp[p] -> h[p] + pi[p] + gdp[p]	(Csal_1269)	Csal_1269		Nucleotide Salvage Pathway	0	0	1000	0		3.6.1.15
NTP5	nucleoside-triphosphatase (CTP)	h2o[c] + ctp[c] -> h[c] + pi[c] + cdp[c]	(Csal_1269)	Csal_1269		Nucleotide Salvage Pathway	0	0	1000	0		3.6.1.15
NTPP1	Nucleoside triphosphate pyrophosphorylase (dgtp)	h2o[c] + dgtp[c] -> h[c] + ppi[c] + dgmp[c]	(Csal_1639)	Csal_1639		Nucleotide Salvage Pathway	0	0	1000	0	4	3.6.1.8
NTPP10	Nucleoside triphosphate pyrophosphorylase (ditp)	h2o[c] + ditp[c] -> h[c] + ppi[c] + dimp[c]	(Csal_3307)	Csal_3307		Nucleotide Salvage Pathway	0	0	1000	0		3.6.1.19
NTPP11	Nucleoside triphosphate pyrophosphorylase (xtp)	h2o[c] + xtp[c] -> h[c] + ppi[c] + xmp[c]	(Csal_3307)	Csal_3307		Nucleotide Salvage Pathway	0	0	1000	0		3.6.1.19
NTPP2	Nucleoside triphosphate pyrophosphorylase (utp)	h2o[c] + utp[c] -> h[c] + ppi[c] + ump[c]	(Csal_1639)	Csal_1639		Nucleotide Salvage Pathway	0	0	1000	0	0	1.17.4.2
NTPP21	Nucleoside triphosphate pyrophosphorylase (gtp)	h2o[c] + gtp[c] -> h[c] + ppi[c] + gmp[c]	(Csal_2179) or (Csal_1639)	Csal_1639 Csal_2179		Nucleotide Salvage Pathway	0	0	1000	0
NTPP3	Nucleoside triphosphate pyrophosphorylase (ctp)	h2o[c] + ctp[c] -> h[c] + ppi[c] + cmp[c]	(Csal_1639)	Csal_1639		Nucleotide Salvage Pathway	0	0	1000	0	0	3.6.1.8
NTPP4	Nucleoside triphosphate pyrophosphorylase (dctp)	h2o[c] + dctp[c] -> h[c] + ppi[c] + dcmp[c]	(Csal_1639)	Csal_1639		Nucleotide Salvage Pathway	0	0	1000	0	4	3.6.1.8
NTPP5	Nucleoside triphosphate pyrophosphorylase (dttp)	h2o[c] + dttp[c] -> h[c] + ppi[c] + dtmp[c]	(Csal_1639)	Csal_1639		Nucleotide Salvage Pathway	0	0	1000	0	4	3.6.1.8
NTPP6	Nucleoside triphosphate pyrophosphorylase (datp)	h2o[c] + datp[c] -> h[c] + ppi[c] + damp[c]	(Csal_1639)	Csal_1639		Nucleotide Salvage Pathway	0	0	1000	0		3.6.1.8
NTPP7	Nucleoside triphosphate pyrophosphorylase (atp)	h2o[c] + atp[c] -> h[c] + ppi[c] + amp[c]	(Csal_1639)	Csal_1639		Nucleotide Salvage Pathway	0	0	1000	0		3.6.1.8
NTPP9	Nucleoside triphosphate pyrophosphorylase (itp)	h2o[c] + itp[c] -> h[c] + ppi[c] + imp[c]	(Csal_3307)	Csal_3307		Nucleotide Salvage Pathway	0	0	1000	0		3.6.1.19
NTPTP1	Nucleoside triphosphate tripolyhydrolase	h2o[c] + dgtp[c] -> pppi[c] + dgsn[c]	(Csal_0252)	Csal_0252		Nucleotide Salvage Pathway	0	0	1000	0		3.1.5.1
NTPTP2	Nucleoside triphosphate tripolyhydrolase	h2o[c] + gtp[c] -> pppi[c] + gsn[c]	(Csal_0252)	Csal_0252		Nucleotide Salvage Pathway	0	0	1000	0		3.1.5.1
OROPHORIBO	orotate phosphoribosyltransferase	ppi[c] + orot5p[c] <=> prpp[c] + orot[c]	(Csal_3204)	Csal_3204		Nucleotide Salvage Pathway	1	-1000	1000	0		2.4.2.10
PHOSFOR1	phosphoribosylaminoimidazolecarboxamide formyltransferase	10fthf[c] + aicar[c] <=> thf[c] + fprica[c]	(Csal_2289)	Csal_2289		Nucleotide Salvage Pathway	1	-1000	1000	0		2.1.2.3
PHOSGLYS	phosphoribosylglycinamide synthase	atp[c] + gly[c] + pram[c] <=> h[c] + pi[c] + adp[c] + gar[c]	(Csal_0909)	Csal_0909		Nucleotide Salvage Pathway	1	-1000	1000	0		6.3.4.13
PHOSLASY	phosphoribosylaminoimidazole synthase	atp[c] + fpram[c] -> 2 h[c] + pi[c] + adp[c] + air[c]	(Csal_2112)	Csal_2112		Nucleotide Salvage Pathway	0	0	1000	0		6.3.3.1
PUNP1	purine-nucleoside phosphorylase (Adenosine)	pi[c] + adn[c] <=> r1p[c] + ade[c]	(Csal_0828)	Csal_0828		Nucleotide Salvage Pathway	1	-1000	1000	0		2.4.2.1
PUNP2	purine-nucleoside phosphorylase (Deoxyadenosine)	pi[c] + dad-2[c] <=> 2dr1p[c] + ade[c]	(Csal_0828)	Csal_0828		Nucleotide Salvage Pathway	1	-1000	1000	0	0	2.4.2.1
PUNP3	purine-nucleoside phosphorylase (Guanosine)	pi[c] + gsn[c] <=> r1p[c] + gua[c]	(Csal_0828)	Csal_0828		Nucleotide Salvage Pathway	1	-1000	1000	0		2.4.2.1
PUNP4	purine-nucleoside phosphorylase (Deoxyguanosine)	pi[c] + dgsn[c] <=> 2dr1p[c] + gua[c]	(Csal_0828)	Csal_0828		Nucleotide Salvage Pathway	1	-1000	1000	0	0	2.4.2.1
PUNP5	purine-nucleoside phosphorylase (Inosine)	pi[c] + ins[c] <=> r1p[c] + hxan[c]	(Csal_0828)	Csal_0828		Nucleotide Salvage Pathway	1	-1000	1000	0		2.4.2.1
PUNP6	purine-nucleoside phosphorylase (Deoxyinosine)	pi[c] + din[c] <=> 2dr1p[c] + hxan[c]	(Csal_0828)	Csal_0828		Nucleotide Salvage Pathway	1	-1000	1000	0		2.4.2.1
RIBDIRED1	ribonucleoside-diphosphate reductase (GDP)	gdp[c] + trdrd[c] -> h2o[c] + trdox[c] + dgdp[c]	(Csal_0379 and Csal_0380)	Csal_0379 Csal_0380		Nucleotide Salvage Pathway	0	0	1000	0		1.17.4.1
RIBDIRED2	ribonucleoside-diphosphate reductase (ADP)	adp[c] + trdrd[c] -> h2o[c] + trdox[c] + dadp[c]	(Csal_0379 and Csal_0380)	Csal_0379 Csal_0380		Nucleotide Salvage Pathway	0	0	1000	0		1.17.4.1
RIBDIRED3	ribonucleoside-diphosphate reductase (CDP)	trdrd[c] + cdp[c] -> h2o[c] + trdox[c] + dcdp[c]	(Csal_0379 and Csal_0380)	Csal_0379 Csal_0380		Nucleotide Salvage Pathway	0	0	1000	0		1.17.4.1
RNDR1b	ribonucleoside-diphosphate reductase (ADP) (glutaredoxin)	adp[c] + grxrd[c] -> h2o[c] + grxox[c] + dadp[c]	(Csal_0379 and Csal_0380) or (Csal_2129) or (Csal_1823)	Csal_0379 Csal_0380 Csal_1823 Csal_2129		Nucleotide Salvage Pathway	0	0	1000	0
RNDR2b	ribonucleoside-diphosphate reductase (GDP) (glutaredoxin)	gdp[c] + grxrd[c] -> h2o[c] + grxox[c] + dgdp[c]	(Csal_0379 and Csal_0380) or (Csal_2129) or (Csal_1823)	Csal_0379 Csal_0380 Csal_1823 Csal_2129		Nucleotide Salvage Pathway	0	0	1000	0
RNDR3b	ribonucleoside-diphosphate reductase (CDP) (glutaredoxin)	grxrd[c] + cdp[c] -> h2o[c] + grxox[c] + dcdp[c]	(Csal_0379 and Csal_0380) or (Csal_2129) or (Csal_1823)	Csal_0379 Csal_0380 Csal_1823 Csal_2129		Nucleotide Salvage Pathway	0	0	1000	0
RNDR4	ribonucleoside-diphosphate reductase (UDP)	udp[c] + trdrd[c] -> h2o[c] + trdox[c] + dudp[c]	(Csal_0379)	Csal_0379		Nucleotide Salvage Pathway	0	0	1000	0	0	1.17.4.1
RNDR4b	ribonucleoside-diphosphate reductase (UDP) (glutaredoxin)	udp[c] + grxrd[c] -> h2o[c] + grxox[c] + dudp[c]	(Csal_0379 and Csal_0380) or (Csal_2129) or (Csal_1823)	Csal_0379 Csal_0380 Csal_1823 Csal_2129		Nucleotide Salvage Pathway	0	0	1000	0
RNTR1c2	ribonucleoside-triphosphate reductase (ATP) (flavodoxin)	2 h[c] + atp[c] + 2 flxr[c] -> h2o[c] + 2 flxso[c] + datp[c]	(Csal_0128)	Csal_0128		Nucleotide Salvage Pathway	0	0	1000	0
RNTR2c2	ribonucleoside-triphosphate reductase (GTP) (flavodoxin)	2 h[c] + gtp[c] + 2 flxr[c] -> h2o[c] + 2 flxso[c] + dgtp[c]	(Csal_0128)	Csal_0128		Nucleotide Salvage Pathway	0	0	1000	0
RNTR3c2	ribonucleoside-triphosphate reductase (CTP) (flavodoxin)	2 h[c] + ctp[c] + 2 flxr[c] -> h2o[c] + 2 flxso[c] + dctp[c]	(Csal_0128)	Csal_0128		Nucleotide Salvage Pathway	0	0	1000	0
RNTR4c2	ribonucleoside-triphosphate reductase (UTP) (flavodoxin)	2 h[c] + utp[c] + 2 flxr[c] -> h2o[c] + 2 flxso[c] + dutp[c]	(Csal_0128)	Csal_0128		Nucleotide Salvage Pathway	0	0	1000	0
THYK2	dTMP kinase	atp[c] + dtmp[c] <=> adp[c] + dtdp[c]	(Csal_1606)	Csal_1606		Nucleotide Salvage Pathway	1	-1000	1000	0		2.7.4.9
THYS	thymidylate synthase	mlthf[c] + dump[c] -> dhf[c] + dtmp[c]	(Csal_2572)	Csal_2572		Nucleotide Salvage Pathway	0	0	1000	0	0	2.1.1.45
TMDK1	thymidine kinase (ATP:thymidine)	atp[c] + thymd[c] -> h[c] + adp[c] + dtmp[c]				Nucleotide Salvage Pathway	0	0	1000	0		2.7.1.21
TMDPP	thymidine phosphorylase	pi[c] + thymd[c] <=> 2dr1p[c] + thym[c]	(Csal_0830)	Csal_0830		Nucleotide Salvage Pathway	1	-1000	1000	0	0	2.4.2.4
UMPKI	UMP kinase	atp[c] + ump[c] <=> udp[c] + adp[c]	(Csal_2164) and (Csal_0565)	Csal_0565 Csal_2164		Nucleotide Salvage Pathway	1	-1000	1000	0	0	2.7.4.14
UPPRT	uracil phosphoribosyltransferase	ura[c] + prpp[c] -> ppi[c] + ump[c]	(Csal_2095)	Csal_2095		Nucleotide Salvage Pathway	0	0	1000	0	0	2.4.2.9
URIK2	uridine kinase (GTP:Uridine)	uri[c] + gtp[c] -> h[c] + gdp[c] + ump[c]				Nucleotide Salvage Pathway	0	0	1000	0		2.7.1.48
XAND	xanthine dehydrogenase	h2o[c] + nad[c] + xan[c] -> h[c] + nadh[c] + urate[c]	(Csal_0527 and Csal_0528 and Csal_0529)	Csal_0527 Csal_0528 Csal_0529		Nucleotide Salvage Pathway	0	0	1000	0		1.1.1.204
XPPT	xanthine phosphoribosyltransferase	prpp[c] + xan[c] -> ppi[c] + xmp[c]	(Csal_2097)	Csal_2097		Nucleotide Salvage Pathway	0	0	1000	0		2.4.2.22
XTSNH	Xanthosine hydrolase	h2o[c] + xtsn[c] -> rib-D[c] + xan[c]	(Csal_1840)	Csal_1840		Nucleotide Salvage Pathway	0	0	1000	0		3.2.2.8
BIOMASS_high salinity	Biomass 2	0.11428 asp-L[c] + 0.11602 glu-L[c] + 0.0002 fad[c] + 45.56 h2o[c] + 0.0112 nh4[c] + 0.2153 ala-L[c] + 0.0456 asn-L[c] + 9e-05 succoa[c] + 0.04699 met-L[c] + 0.0003 nadph[c] + 0.0001 nadp[c] + 0.0916 pro-L[c] + 4e-05 nadh[c] + 0.0017 nad[c] + 45.73 atp[c] + 0.11314 utp[c] + 0.0001 coa[c] + 0.1397 arg-L[c] + 0.0002 accoa[c] + 0.15197 gly[c] + 0.07011 gln-L[c] + 5.5e-05 udcpdp[c] + 0.2365 gtp[c] + …				Other	0	0	1000	1
BIOMASS_low salinity	Biomass 3	0.19512 asp-L[c] + 0.41808 glu-L[c] + 0.0002 fad[c] + 45.56 h2o[c] + 0.0112 nh4[c] + 0.3675 ala-L[c] + 0.07793 asn-L[c] + 9e-05 succoa[c] + 0.08023 met-L[c] + 0.0003 nadph[c] + 0.0001 nadp[c] + 0.15654 pro-L[c] + 4e-05 nadh[c] + 0.0017 nad[c] + 59.98 atp[c] + 0.126 utp[c] + 0.0001 coa[c] + 0.23851 arg-L[c] + 0.0002 accoa[c] + 0.25947 gly[c] + 0.11971 gln-L[c] + 5.5e-05 udcpdp[c] + 0.2086 gtp[c] +…				Other	0	0	1000	0
ATPS4rpp	ATP synthase (four protons for one ATP) (periplasm)	pi[c] + adp[c] + 4 h[p] <=> h2o[c] + 3 h[c] + atp[c]	(Csal_3283 and Csal_3284 and Csal_3285 and Csal_3286 and Csal_3287 and Csal_3288 and Csal_3289 and Csal_3290)	Csal_3283 Csal_3284 Csal_3285 Csal_3286 Csal_3287 Csal_3288 Csal_3289 Csal_3290		Oxidative Phosphorylation	1	-1000	1000	0		3.6.3.14
CYTBD2pp	cytochrome oxidase bd (menaquinol-8: 2 protons) (periplasm)	2 h[c] + 0.5 o2[c] + mql8[c] -> h2o[c] + mqn8[c] + 2 h[p]	(Csal_2000 and Csal_2001)	Csal_2000 Csal_2001		Oxidative Phosphorylation	0	0	1000	0
CYTBDpp	cytochrome oxidase bd (ubiquinol-8: 2 protons) (periplasm)	2 h[c] + 0.5 o2[c] + q8h2[c] -> h2o[c] + 2 h[p] + q8[c]	(Csal_2000 and Csal_2001)	Csal_2000 Csal_2001		Oxidative Phosphorylation	0	0	1000	0
CYTBO3_4pp	cytochrome oxidase bo3 (ubiquinol-8: 4 protons) (periplasm)	4 h[c] + 0.5 o2[c] + q8h2[c] -> h2o[c] + 4 h[p] + q8[c]	(Csal_0954 and Csal_0955 and Csal_0956 and Csal_0957 and Csal_0958)	Csal_0954 Csal_0955 Csal_0956 Csal_0957 Csal_0958		Oxidative Phosphorylation	0	0	1000	0
FDH4pp	formate dehydrogenase (quinone-8) (periplasm)	2 h[c] + for[c] + q8[c] -> co2[c] + h[p] + q8h2[c]	(Csal_0996 and Csal_0997) or (Csal_1915 and Csal_1916 and Csal_1917)	Csal_0996 Csal_0997 Csal_1915 Csal_1916 Csal_1917		Oxidative Phosphorylation	0	0	1000	0		1.2.2.1
FDH5pp	Formate Dehydrogenase (menaquinone-8) (periplasm)	2 h[c] + for[c] + mqn8[c] -> h[c] + co2[c] + mql8[c]	(Csal_0996 and Csal_0997) or (Csal_1915 and Csal_1916 and Csal_1917)	Csal_0996 Csal_0997 Csal_1915 Csal_1916 Csal_1917		Oxidative Phosphorylation	0	0	1000	0		1.2.2.1
G3PD5	glycerol-3-phosphate dehydrogenase (ubiquinone-8)	glyc3p[c] + q8[c] -> dhap[c] + q8h2[c]	(Csal_2106)	Csal_2106		Oxidative Phosphorylation	0	0	1000	0		1.1.99.5
G3PD6	glycerol-3-phosphate dehydrogenase (menaquinone-8)	glyc3p[c] + mqn8[c] -> dhap[c] + mql8[c]	(Csal_2106)	Csal_2106		Oxidative Phosphorylation	0	0	1000	0		1.1.99.5
G3PD7	glycerol-3-phosphate dehydrogenase (demethylmenaquinone-8)	glyc3p[c] + 2dmmq8[c] -> dhap[c] + 2dmmql8[c]	(Csal_2106)	Csal_2106		Oxidative Phosphorylation	0	0	1000	0		1.1.99.5
LDH	L-Lactate dehydrogenase (menaquinone)	mqn8[c] + lac-L[c] -> pyr[c] + mql8[c]	(Csal_0404)	Csal_0404		Oxidative Phosphorylation	0	0	1000	0		1.1.2.3
LDH_D2	D-lactate dehydrogenase	q8[c] + lac-D[c] -> pyr[c] + q8h2[c]	(Csal_3144)	Csal_3144		Oxidative Phosphorylation	0	0	1000	0		1.1.2.4
NADH10	NADH dehydrogenase (menaquinone-8 & 0 protons)	h[c] + nadh[c] + mqn8[c] -> nad[c] + mql8[c]	(Csal_2325)	Csal_2325		Oxidative Phosphorylation	0	0	1000	0		1.6.5.3
NADH16pp	NADH dehydrogenase (ubiquinone-8 & 3 protons) (periplasm)	4 h[c] + nadh[c] + q8[c] -> nad[c] + 3 h[p] + q8h2[c]	(Csal_3120 and Csal_3121 and Csal_3122 and Csal_3123 and Csal_3124 and Csal_3125 and Csal_3126 and Csal_3127 and Csal_3128 and Csal_3129 and Csal_3130 and Csal_3131 and Csal_3132)	Csal_3120 Csal_3121 Csal_3122 Csal_3123 Csal_3124 Csal_3125 Csal_3126 Csal_3127 Csal_3128 Csal_3129 Csal_3130 Csal_3131 Csal_3132		Oxidative Phosphorylation	0	0	1000	0		1.6.5.3
NADH17pp	NADH dehydrogenase (menaquinone-8 & 3 protons) (periplasm)	4 h[c] + nadh[c] + mqn8[c] -> nad[c] + mql8[c] + 3 h[p]	(Csal_3120 and Csal_3121 and Csal_3122 and Csal_3123 and Csal_3124 and Csal_3125 and Csal_3126 and Csal_3127 and Csal_3128 and Csal_3129 and Csal_3130 and Csal_3131 and Csal_3132)	Csal_3120 Csal_3121 Csal_3122 Csal_3123 Csal_3124 Csal_3125 Csal_3126 Csal_3127 Csal_3128 Csal_3129 Csal_3130 Csal_3131 Csal_3132		Oxidative Phosphorylation	0	0	1000	0		1.6.5.3
NADH18pp	NADH dehydrogenase (demethylmenaquinone-8 & 3 protons) (periplasm)	4 h[c] + nadh[c] + 2dmmq8[c] -> nad[c] + 2dmmql8[c] + 3 h[p]	(Csal_3120 and Csal_3121 and Csal_3122 and Csal_3123 and Csal_3124 and Csal_3125 and Csal_3126 and Csal_3127 and Csal_3128 and Csal_3129 and Csal_3130 and Csal_3131 and Csal_3132)	Csal_3120 Csal_3121 Csal_3122 Csal_3123 Csal_3124 Csal_3125 Csal_3126 Csal_3127 Csal_3128 Csal_3129 Csal_3130 Csal_3131 Csal_3132		Oxidative Phosphorylation	0	0	1000	0		1.6.5.3
NADH5	NADH dehydrogenase (ubiquinone-8 )	h[c] + nadh[c] + q8[c] -> nad[c] + q8h2[c]	(Csal_2325)	Csal_2325		Oxidative Phosphorylation	0	0	1000	0		1.6.5.3
NADH9	NADH dehydrogenase (demethylmenaquinone-8 & 0 protons)	h[c] + nadh[c] + 2dmmq8[c] -> nad[c] + 2dmmql8[c]	(Csal_2325)	Csal_2325		Oxidative Phosphorylation	0	0	1000	0		1.6.5.3
NADPHQR2	NADPH Quinone Reductase (Ubiquinone-8)	h[c] + nadph[c] + q8[c] -> nadp[c] + q8h2[c]	(Csal_2801)	Csal_2801		Oxidative Phosphorylation	0	0	1000	0		1.6.99.6
NADPHQR3	NADPH Quinone Reductase (Menaquinone-8)	h[c] + nadph[c] + mqn8[c] -> nadp[c] + mql8[c]	(Csal_2801)	Csal_2801		Oxidative Phosphorylation	0	0	1000	0		1.6.99.6
NADPHQR4	NADPH Quinone Reductase (2-Demethylmenaquinone-8)	h[c] + nadph[c] + 2dmmq8[c] -> nadp[c] + 2dmmql8[c]	(Csal_2801)	Csal_2801		Oxidative Phosphorylation	0	0	1000	0		1.6.99.6
NADTRHD	NAD transhydrogenase	nadph[c] + nad[c] -> nadp[c] + nadh[c]	(Csal_2492 and Csal_2491)	Csal_2491 Csal_2492		Oxidative Phosphorylation	0	0	1000	0
NO3R1pp	Nitrate reductase (Ubiquinol-8) (periplasm)	2 h[c] + q8h2[c] + no3[c] -> h2o[c] + 2 h[p] + q8[c] + no2[c]	((Csal_1119) or (Csal_1330 and Csal_1331 and Csal_1332 and Csal_1333))	Csal_1119 Csal_1330 Csal_1331 Csal_1332 Csal_1333		Oxidative Phosphorylation	0	0	1000	0		1.7.99.4
NO3R2	Nitrate reductase (Menaquinol-8)	2 h[c] + mql8[c] + no3[c] -> h2o[c] + mqn8[c] + 2 h[p] + no2[c]	((Csal_1119) or (Csal_1330 and Csal_1331 and Csal_1332 and Csal_1333))	Csal_1119 Csal_1330 Csal_1331 Csal_1332 Csal_1333		Oxidative Phosphorylation	0	0	1000	0
NTRIR2x	nitrite Reductase (NADH)	5 h[c] + 3 nadh[c] + no2[c] -> 2 h2o[c] + nh4[c] + 3 nad[c]	(Csal_1116 and Csal_1117)	Csal_1116 Csal_1117		Oxidative Phosphorylation	0	0	1000	0	4	1.7.1.15
POLYKI	polyphosphate kinase	pi[c] + atp[c] <=> adp[c] + ppi[c]	(Csal_0590)	Csal_0590		Oxidative Phosphorylation	1	-1000	1000	0		2.7.4.1
POX	Pyruvate oxidade	h2o[c] + pyr[c] + q8[c] -> ac[c] + co2[c] + q8h2[c]	(Csal_1010)	Csal_1010		Oxidative Phosphorylation	0	0	1000	0		1.2.2.2
PPA	inorganic diphosphatase	h2o[c] + ppi[c] -> h[c] + 2 pi[c]	(Csal_2281)	Csal_2281		Oxidative Phosphorylation	0	0	1000	0	0	3.6.1.1
SUCD3	Succinate dehydrogenase	succ[c] + q8[c] -> fum[c] + q8h2[c]	(Csal_1215)	Csal_1215		Oxidative Phosphorylation	0	0	1000	0		1.3.99.1
THD2	NAD(P) transhydrogenase	nadp[c] + nadh[c] + 2 h[p] -> 2 h[c] + nadph[c] + nad[c]	(Csal_1577)	Csal_1577		Oxidative Phosphorylation	0	0	1000	0	0	1.6.1.1
THIOR	thioredoxin reductase (NADPH)	h[c] + nadph[c] + trdox[c] -> nadp[c] + trdrd[c]	(Csal_2959)	Csal_2959		Oxidative Phosphorylation	0	0	1000	0		1.8.1.9
EDA_1	Phosphogluconate dehydrogenase (nadp dependent)	nadp[c] + 6pgc[c] -> nadph[c] + ru5p-D[c] + co2[c]	(Csal_0666) or (Csal_0960)	Csal_0666 Csal_0960		Pentose Phosphate Pathway	0	0	1000	0		1.1.1.44
EDD	Phosphogluconate dehydratase	6pgc[c] -> h2o[c] + 2ddg6p[c]	(Csal_0936)	Csal_0936		Pentose phosphate pathway	0	0	1000	0		4.2.1.12
GCD_2	Quinoprotein glucose dehydrogenase (membrane)	glc-D[c] + q8[c] <=> q8h2[c] + gl[c]	(Csal_2831)	Csal_2831		Pentose phosphate pathway	1	-1000	1000	0		1.1.5.2
GLCNLc	Gluconolactonase (citoplasmtic)	h2o[c] + gl[c] <=> h[c] + glcn[c]	(Csal_0453) or (Csal_1727)	Csal_0453 Csal_1727		Pentose phosphate pathway	1	-1000	1000	0		3.1.1.17
GLCNLp	Gluconolactonase (periplasmic)	h2o[p] + gl[p] <=> h[p] + glcn[p]	(Csal_2779)	Csal_2779		Pentose phosphate pathway	1	-1000	1000	0		3.1.1.17
EDA	2-dehydro-3-deoxy-phosphogluconate aldolase	2ddg6p[c] -> pyr[c] + g3p[c]	(Csal_2739)	Csal_2739		Pentose Phosphate Pathway	0	0	1000	0		4.1.2.14
PFK_3	phosphofructokinase (s7p)	atp[c] + s7p[c] -> h[c] + adp[c] + s17bp[c]	(Csal_1534)	Csal_1534		Pentose Phosphate Pathway	0	0	1000	0		2.7.1.11
PGL6	6-phosphogluconolactonase (Pgl)	h2o[c] + 6pgl[c] -> h[c] + 6pgc[c]	(Csal_2740)	Csal_2740		Pentose phosphate pathway	0	0	1000	0		3.1.1.31
RIBPHOEPI	Ribulose phosphate 3-epimerase	ru5p-D[c] <=> xu5p-D[c]	(Csal_2328)	Csal_2328		Pentose phosphate pathway	1	-1000	1000	0		5.1.3.1
RIBPHOIS1	Ribose-5-phosphate isomerase	r5p[c] <=> ru5p-D[c]	(Csal_0019) or (Csal_0757)	Csal_0019 Csal_0757		Pentose phosphate pathway	1	-1000	1000	0		5.3.1.6
TRANSA1	Transaldolase	g3p[c] + s7p[c] <=> f6p[c] + e4p[c]	(Csal_0354) or (Csal_0645)	Csal_0354 Csal_0645		Pentose phosphate pathway	1	-1000	1000	0		2.2.1.2
TRASK1	Transketolase	xu5p-D[c] + r5p[c] <=> g3p[c] + s7p[c]	(Csal_0353) or (Csal_0384)	Csal_0353 Csal_0384		Pentose Phosphate Pathway	1	-1000	1000	0	0	2.2.1.1
TRASK2	Transketolase	xu5p-D[c] + e4p[c] <=> g3p[c] + f6p[c]	(Csal_0353) or (Csal_0384)	Csal_0353 Csal_0384		Pentose Phosphate Pathway	1	-1000	1000	0	0	2.2.1.1
ZWF	Glucose 6-phosphate dehydrogenase (Zwf)	nadp[c] + g6p[c] <=> h[c] + nadph[c] + 6pgl[c]	(Csal_2741)	Csal_2741		Pentose Phosphate Pathway	1	-1000	1000	0	0	1.1.1.49
KguD	phosphogluconate 2-dehydrogenase	2dhdglu6[c] + nadp[c] -> 6pgc[c] + nadph[c]	(Csal_0273)	Csal_0273		Pentose phosphate pathway	0	0	1000	0		1.1.1.43
KguK	2-ketogluconate kinase	2-ketgluc[c] + atp[c] + h[c] -> 2dhdglu6[c] + adp[c]	(Csal_0274)	Csal_0274		Pentose phosphate pathway	0	0	1000	0		2.7.1.13
ADELY1	Adenylosuccinate lyase	dcamp[c] <=> amp[c] + fum[c]	(Csal_2446)	Csal_2446		Purine and Pyrimidine Biosynthesis	1	-1000	1000	0		4.3.2.2
ADELY2	Adenylosuccinate lyase	25aics[c] <=> fum[c] + aicar[c]	(Csal_2446)	Csal_2446		Purine and Pyrimidine Biosynthesis	1	-1000	1000	0		4.3.2.2
ADESY	Adenylosuccinate synthase	asp-L[c] + gtp[c] + imp[c] -> 2 h[c] + pi[c] + gdp[c] + dcamp[c]	(Csal_1282)	Csal_1282		Purine and Pyrimidine Biosynthesis	0	0	1000	0		6.3.4.4
ASPCARBOTRA	aspartate carbamoyltransferase	asp-L[c] + cbp[c] -> h[c] + pi[c] + cbasp[c]	(Csal_0063)	Csal_0063		Purine and Pyrimidine Biosynthesis	0	0	1000	0		2.1.3.2
CTPSYN	CTP synthase (glutamine)	h2o[c] + atp[c] + utp[c] + gln-L[c] -> glu-L[c] + 2 h[c] + pi[c] + adp[c] + ctp[c]	(Csal_0617)	Csal_0617		Purine and Pyrimidine Biosynthesis	0	0	1000	0		6.3.4.2
DHORD5	dihydroorotic acid (menaquinone-8)	mqn8[c] + dhor-S[c] -> mql8[c] + orot[c]	(Csal_1342)	Csal_1342		Purine and Pyrimidine Biosynthesis	0	0	1000	0		1.3.3.1
DHORDfum	Fumarate dependent DHORD	fum[c] + dhor-S[c] -> succ[c] + orot[c]				Purine and Pyrimidine Biosynthesis	0	0	1000	0
DIHYOROADE	dihydoorotic acid dehydrogenase (quinone8)	q8[c] + dhor-S[c] -> q8h2[c] + orot[c]	(Csal_1342)	Csal_1342		Purine and Pyrimidine Biosynthesis	0	0	1000	0		1.3.3.1
GART	GAR transformylase-T	atp[c] + for[c] + gar[c] -> h[c] + pi[c] + adp[c] + fgam[c]	(Csal_2113)	Csal_2113		Purine and Pyrimidine Biosynthesis	0	0	1000	0
GLUPAMIDO	glutamine phosphoribosyldiphosphate amidotransferase	h2o[c] + gln-L[c] + prpp[c] -> glu-L[c] + ppi[c] + pram[c]	(Csal_1267)	Csal_1267		Purine and Pyrimidine Biosynthesis	0	0	1000	0		2.4.2.14
GMPSYN	GMP synthase	h2o[c] + atp[c] + gln-L[c] + xmp[c] -> glu-L[c] + 2 h[c] + ppi[c] + amp[c] + gmp[c]	(Csal_0731)	Csal_0731		Purine and Pyrimidine Biosynthesis	0	0	1000	0		6.3.5.2
IMPCY	IMP dehydrogenase	h2o[c] + nad[c] + imp[c] -> h[c] + nadh[c] + xmp[c]	(Csal_0730)	Csal_0730		Purine and Pyrimidine Biosynthesis	0	0	1000	0		1.1.1.205
OROPHODE	orotidine-5'-phosphate decarboxylase	h[c] + orot5p[c] -> co2[c] + ump[c]	(Csal_2155)	Csal_2155		Purine and Pyrimidine Biosynthesis	0	0	1000	0		4.1.1.23
PHOSFOR2	IMP cyclohydrolase	h2o[c] + imp[c] <=> fprica[c]	(Csal_2289)	Csal_2289		Purine and Pyrimidine Biosynthesis	1	-1000	1000	0		3.5.4.10
PHOSFORS	phosphoribosylformylglycinamidine synthase	h2o[c] + atp[c] + gln-L[c] + fgam[c] -> glu-L[c] + h[c] + pi[c] + adp[c] + fpram[c]	(Csal_0841)	Csal_0841		Purine and Pyrimidine Biosynthesis	0	0	1000	0		6.3.5.3
PHOSGLYF	phosphoribosylglycinamide formyltransferase	10fthf[c] + gar[c] <=> h[c] + thf[c] + fgam[c]	(Csal_2113)	Csal_2113		Purine and Pyrimidine Biosynthesis	1	-1000	1000	0		2.1.2.2
PHOSLACA	phosphoribosylaminoimidazole carboxylase ATPase subunit	atp[c] + hco3[c] + air[c] -> h[c] + pi[c] + adp[c] + 5caiz[c]	(Csal_2898)	Csal_2898		Purine and Pyrimidine Biosynthesis	0	0	1000	0
PHOSLACCA	phosphoribosylaminoimidazole carboxylase catalytic subunit	5aizc[c] <=> 5caiz[c]	(Csal_2897)	Csal_2897		Purine and Pyrimidine Biosynthesis	1	-1000	1000	0
PHOSY	phosphoribosylaminoimidazolesuccinocarboxamide synthase	asp-L[c] + atp[c] + 5aizc[c] -> h[c] + pi[c] + adp[c] + 25aics[c]	(Csal_2813)	Csal_2813		Purine and Pyrimidine Biosynthesis	0	0	1000	0		6.3.2.6
ACS	Acetate CoA ligase	atp[c] + ac[c] + coa[c] -> ppi[c] + accoa[c] + amp[c]	(Csal_0865)	Csal_0865		Pyruvate metabolism	0	0	1000	0		6.2.1.1
ACYP	acetate kinase	atp[c] + ac[c] <=> adp[c] + actp[c]	(Csal_1839)	Csal_1839		Pyruvate Metabolism	1	-1000	1000	0		3.6.1.7
ALCD2x	alcohol dehydrogenase (ethanol)	nad[c] + etoh[c] <=> h[c] + nadh[c] + acald[c]	(Csal_0985) or (Csal_1091) or (Csal_1426) or (Csal_2912)	Csal_0985 Csal_1091 Csal_1426 Csal_2912		Pyruvate Metabolism	1	-1000	1000	0		1.1.1.1
FHL	Formate-hydrogen lyase	h[c] + for[c] -> co2[c] + h2[c]	(Csal_0997)	Csal_0997		Pyruvate Metabolism	0	0	1000	0	0
LACDE	D-lactate dehydrogenase	nad[c] + lac-D[c] <=> pyr[c] + h[c] + nadh[c]	(Csal_3144)	Csal_3144		Pyruvate Metabolism	1	-1000	1000	0		1.1.1.28
OAD	Oxaloacetate decarboxylase (beta, alpha and gamma subunits)	oaa[c] + h[c] -> pyr[c] + co2[c]	(Csal_0692 and Csal_0693 and Csal_0694)	Csal_0692 Csal_0693 Csal_0694		Pyruvate Metabolism	0	0	1000	0		4.1.1.3
AOBUTDs	L-2-amino-3-oxobutanoate decarboxylation (spontaneous)	h[c] + 2aobut[c] -> co2[c] + aact[c]	spontaneos	spontaneos		Threonine and Lysine Metabolism	0	0	1000	0
ASPK	Aspartate kinase (Ask)	asp-L[c] + atp[c] -> adp[c] + 4pasp[c]	(Csal_0626)	Csal_0626		Threonine and Lysine Metabolism	0	0	1000	0		2.7.2.4
ATHRDHr	L-allo-threonine dehydrogenase	nadp[c] + athr-L[c] <=> h[c] + nadph[c] + 2aobut[c]	(Csal_2684)	Csal_2684		Threonine and Lysine Metabolism	1	-1000	1000	0
DAPDC	diaminopimelate decarboxylase	h[c] + 26dap-M[c] -> co2[c] + lys-L[c]	(Csal_3112)	Csal_3112		Threonine and Lysine Metabolism	0	0	1000	0		4.1.1.20
DAPE	diaminopimelate epimerase	26dap-LL[c] <=> 26dap-M[c]	(Csal_3113)	Csal_3113		Threonine and Lysine Metabolism	1	-1000	1000	0		5.1.1.7
DHDPRy	dihydrodipicolinate reductase (NADPH)	h[c] + nadph[c] + 23dhdp[c] -> nadp[c] + thdp[c]	(Csal_3087)	Csal_3087		Threonine and Lysine Metabolism	0	0	1000	0		1.17.1.8
DIHYSY1	4-hydroxy-tetrahydrodipicolinate synthase	pyr[c] + aspsa[c] -> 2 h2o[c] + h[c] + 23dhdp[c]	(Csal_2816) or (Csal_2706)	Csal_2706 Csal_2816		Threonine and Lysine Metabolism	0	0	1000	0		4.3.3.7
HOMODE	Homoserine dehydrogenase	nadp[c] + hom-L[c] <=> h[c] + nadph[c] + aspsa[c]	(Csal_3010)	Csal_3010		Threonine and Lysine Metabolism	1	-1000	1000	0		1.1.1.3
HOMOK	Homoserine kinase	atp[c] + hom-L[c] -> h[c] + adp[c] + phom[c]	(Csal_0546)	Csal_0546		Threonine and Lysine Metabolism	0	0	1000	0		2.7.1.39
SUCDESU	Succinyl-diaminopimelate desuccinylase	h2o[c] + sl26da[c] -> succ[c] + 26dap-LL[c]	(Csal_0557)	Csal_0557		Threonine and Lysine Metabolism	0	0	1000	0		3.5.1.18
SUCTRA	Succinyldiaminopimelate transaminase	akg[c] + sl26da[c] <=> glu-L[c] + sl2a6o[c]	(Csal_0560)	Csal_0560		Threonine and Lysine Metabolism	1	-1000	1000	0		2.6.1.17
TETRADISU	2,3,4,5-tetrahydropyridine-2,6-dicarboxylate N-succinyltransferase	h2o[c] + succoa[c] + thdp[c] -> coa[c] + sl2a6o[c]	(Csal_0558)	Csal_0558		Threonine and Lysine Metabolism	0	0	1000	0		2.3.1.117
THRA2i	L-allo-Threonine Aldolase	athr-L[c] -> acald[c] + gly[c]	(Csal_0880)	Csal_0880		Threonine and Lysine Metabolism	0	0	1000	0		4.1.2.5
TREAL	L-threonine aldolase	thr-L[c] <=> acald[c] + gly[c]	(Csal_0880)	Csal_0880		Threonine and Lysine Metabolism	1	-1000	1000	0	4	4.1.2.5
TRES	Threonine synthase	h2o[c] + phom[c] -> pi[c] + thr-L[c]	(Csal_3009)	Csal_3009		Threonine and Lysine Metabolism	0	0	1000	0	0	4.2.3.1
PE160abcpp	phosphatidylethanolamine transport via ABC system n C160 periplasm	h2o[c] + atp[c] + pe160[c] -> h[c] + pi[c] + adp[c] + pe160[p]	(Csal_1586)	Csal_1586		Transport ABC system	0	0	1000	0
PE161abcpp	phosphatidylethanolamine transport via ABC system n C161 periplasm	h2o[c] + atp[c] + pe161[c] -> h[c] + pi[c] + adp[c] + pe161[p]	(Csal_1586)	Csal_1586		Transport ABC system	0	0	1000	0
APOFt	apoACP facilitated transport	apoACP[e] <=> apoACP[c]				Transport, Extracellular	1	-1000	1000	0
PItex	phosphate transport via diffusion (extracellular to periplasm)	pi[e] <=> pi[p]				Transport, Extracellular	1	-1000	1000	0
5DGLCNt2rpp	5-Dehydro-D-gluconate transport via proton symport, reversible (periplasm)	h[p] + 5dglcn[p] <=> h[c] + 5dglcn[c]	(Csal_0925) or (Csal_3175)	Csal_0925 Csal_3175		Transport, Inner Membrane	1	-1000	1000	0
ACALDtpp	acetaldehyde reversible transport (periplasm)	acald[p] <=> acald[c]	spontaneos	spontaneos		Transport, Inner Membrane	1	-1000	1000	0
ACP2tex	acyl carrier protein (extracellular to citoplasm)	ACP[e] <=> ACP[c]				Transport, Inner Membrane	1	-1000	1000	0	0
ACSERtpp	O-Acetyl-L-serine export via facilitated transport	acser[c] -> acser[p]	(Csal_1102)	Csal_1102		Transport, Inner Membrane	0	0	1000	0
ACt2rpp	acetate reversible transport via proton symport (periplasm)	h[p] + ac[p] <=> h[c] + ac[c]				Transport, Inner Membrane	1	-1000	1000	0
ACt4pp	Na+/Acetate symport (periplasm)	na1[p] + ac[p] -> ac[c] + na1[c]	(Csal_0871) and (Csal_2927)	Csal_0871 Csal_2927		Transport, Inner Membrane	0	0	1000	0
ADEt2rpp	adenine transport via proton symport (reversible) (periplasm)	h[p] + ade[p] <=> h[c] + ade[c]	(Csal_1785)	Csal_1785		Transport, Inner Membrane	1	-1000	1000	0
AKGt2rpp	2-oxoglutarate reversible transport via symport (periplasm)	h[p] + akg[p] <=> akg[c] + h[c]	(Csal_1159)	Csal_1159		Transport, Inner Membrane	1	-1000	1000	0
ALAALAabcpp	D-alanyl-D-alanine (DalaDala) transport via ABC system (periplasm)	h2o[c] + atp[c] + alaala[p] -> h[c] + pi[c] + adp[c] + alaala[c]				Transport, Inner Membrane	0	0	1000	0
ALLTNt2rpp	allantoin transport in via proton symport (periplasm)	h[p] + alltn[p] <=> h[c] + alltn[c]	(Csal_2351) or (Csal_2841) or (Csal_0075 and Csal_0076)	Csal_0075 Csal_0076 Csal_2351 Csal_2841		Transport, Inner Membrane	1	-1000	1000	0
ARBTNabcpp	aerobactin transport via ABC system (periplasm)	h2o[c] + atp[c] + arbtn-fe3[p] -> h[c] + pi[c] + adp[c] + arbtn-fe3[c]	(Csal_1051)	Csal_1051		Transport, Inner Membrane	0	0	1000	0
ARGabcpp	L-arginine transport via ABC system (periplasm)	h2o[c] + atp[c] + arg-L[p] -> h[c] + pi[c] + adp[c] + arg-L[c]	(Csal_2600 and Csal_2601 and Csal_2602) or (Csal_0120 and Csal_0121 and Csal_0122 and Csal_0123)	Csal_0120 Csal_0121 Csal_0122 Csal_0123 Csal_2600 Csal_2601 Csal_2602		Transport, Inner Membrane	0	0	1000	0
ARGt3pp	L-arginine transport out via proton antiport (cytoplasm to periplasm)	arg-L[c] + h[p] -> h[c] + arg-L[p]	(Csal_2432)	Csal_2432		Transport, Inner Membrane	0	0	1000	0
ASNabcpp	L-asparagine transport via ABC system (periplasm)	h2o[c] + atp[c] + asn-L[p] -> asn-L[c] + h[c] + pi[c] + adp[c]				Transport, Inner Membrane	0	0	1000	0
ASPabcp	L-aspartate transport via ABC system (periplasm)	h2o[c] + atp[c] + asp-D[p] -> asp-D[c] + h[c] + pi[c] + adp[c]	(Csal_2600 and Csal_2601 and Csal_2002) or (Csal_0120 and Csal_0121 and Csal_0122 and Csal_0123)	Csal_0120 Csal_0121 Csal_0122 Csal_0123 Csal_2002 Csal_2600 Csal_2601		Transport, Inner Membrane	0	0	1000	0
ASPabcpp	L-aspartate transport via ABC system (periplasm)	h2o[c] + atp[c] + asp-L[p] -> asp-L[c] + h[c] + pi[c] + adp[c]	(Csal_2600 and Csal_2601 and Csal_2602) or (Csal_0120 and Csal_0121 and Csal_0122 and Csal_0123)	Csal_0120 Csal_0121 Csal_0122 Csal_0123 Csal_2600 Csal_2601 Csal_2602		Transport, Inner Membrane	0	0	1000	0
ASPt2_2pp	Aspartate transport via proton symport (2 H) (periplasm)	2 h[p] + asp-L[p] -> asp-L[c] + 2 h[c]	(Csal_0795)	Csal_0795		Transport, Inner Membrane	0	0	1000	0
ASPt2rpp	L-aspartate transport in via proton symport (periplasm) reversible	h[p] + asp-L[p] <=> asp-L[c] + h[c]				Transport, Inner Membrane	1	-1000	1000	0
ASPt3	Aspartate transport via proton symport (2 H) (periplasm)	2 h[p] + asp-D[p] -> asp-D[c] + 2 h[c]	(Csal_0795)	Csal_0795		Transport, Inner Membrane	0	0	1000	0
BTNt2ipp	Biotin transport via proton symport (periplasm)	h[p] + btn[p] -> h[c] + btn[c]				Transport, Inner Membrane	0	0	1000	0
CGLYabcpp	L-Cysteinylglycine (Cys-Gly) transport via ABC system (periplasm)	h2o[c] + atp[c] + cgly[p] -> h[c] + pi[c] + adp[c] + cgly[c]	(Csal_1946)	Csal_1946		Transport, Inner Membrane	0	0	1000	0
CHLabcpp	choline transport via ABC system (periplasm)	h2o[c] + atp[c] + chol[p] -> h[c] + pi[c] + adp[c] + chol[c]	(Csal_2356 and Csal_2355 and Csal_2354 and Csal_2353) or (Csal_2946 and Csal_2945 and Csal_2944 and Csal_2943)	Csal_2353 Csal_2354 Csal_2355 Csal_2356 Csal_2943 Csal_2944 Csal_2945 Csal_2946		Transport, Inner Membrane	0	0	1000	0
CHLt2pp	choline transport via proton symport (periplasm)	h[p] + chol[p] -> h[c] + chol[c]	(Csal_0219) or (Csal_1517) or (Csal_2457) or (Csal_0223)	Csal_0219 Csal_0223 Csal_1517 Csal_2457		Transport, Inner Membrane	0	0	1000	0
CITt3pp	citrate transport out via proton antiport (periplasm)	h[p] + cit[c] -> h[c] + cit[p]				Transport, Inner Membrane	0	0	1000	0
CITt7pp	Citrate transport via succinate antiport (periplasm)	succ[c] + cit[p] -> cit[c] + succ[p]	(Csal_0701)	Csal_0701		Transport, Inner Membrane	0	0	1000	0
CO2tpp	CO2 transporter via diffusion (periplasm)	co2[p] <=> co2[c]	spontaneos	spontaneos		Transport, Inner Membrane	1	-1000	1000	0
CPGNabcpp	coprogen transport via ABC system (periplasm)	h2o[c] + atp[c] + cpgn[p] -> h[c] + pi[c] + adp[c] + cpgn[c]	(Csal_1051)	Csal_1051		Transport, Inner Membrane	0	0	1000	0
CSNt2pp	cytosine transport in via proton symport (periplasm)	h[p] + csn[p] -> h[c] + csn[c]	(Csal_2351) or (Csal_2841) or (Csal_0075 and Csal_0076)	Csal_0075 Csal_0076 Csal_2351 Csal_2841		Transport, Inner Membrane	0	0	1000	0
CYSabc2pp	L-cysteine export via ABC system (cytoplasm to periplasm)	h2o[c] + atp[c] + cys-L[c] -> h[c] + pi[c] + adp[c] + cys-L[p]	(Csal_2600 and Csal_2601 and Csal_2602) or (Csal_0120 and Csal_0121 and Csal_0122 and Csal_0123)	Csal_0120 Csal_0121 Csal_0122 Csal_0123 Csal_2600 Csal_2601 Csal_2602		Transport, Inner Membrane	0	0	1000	0
CYSabcpp	L-cysteine uptake via ABC system (periplasm)	h2o[c] + atp[c] + cys-L[p] -> h[c] + pi[c] + adp[c] + cys-L[c]				Transport, Inner Membrane	0	0	1000	0
CYStpp	L-cysteine export via facilitated transport	cys-L[c] -> cys-L[p]	(Csal_1102)	Csal_1102		Transport, Inner Membrane	0	0	1000	0
DALAt2pp	D-alanine transport in via proton symport (periplasm)	h[p] + ala-D[p] -> ala-D[c] + h[c]				Transport, Inner Membrane	0	0	1000	0
DGSNt2pp	deoxyguanosine transport in via proton symport (periplasm)	h[p] + dgsn[p] -> h[c] + dgsn[c]	(Csal_0765)	Csal_0765		Transport, Inner Membrane	0	0	1000	0
DHAtpp	Dihydroxyacetone transport via facilitated diffusion (periplasm)	dha[p] <=> dha[c]				Transport, Inner Membrane	1	-1000	1000	0
DINSt2pp	deoxyinosine transport in via proton symport (periplasm)	h[p] + din[p] -> h[c] + din[c]	(Csal_0765)	Csal_0765		Transport, Inner Membrane	0	0	1000	0
D-LACt2pp	D-lactate transport via proton symport (periplasm)	h[p] + lac-D[p] <=> h[c] + lac-D[c]	(Csal_2686)	Csal_2686		Transport, Inner Membrane	1	-1000	1000	0
ECTtra	Ectoine transport periplasm	ect-L[p] <=> ect-L[c]				Transport, Inner Membrane	1	-1000	1000	0
ETHAt2pp	ethanolamine transport in via proton symport	h[p] + etha[p] -> h[c] + etha[c]				Transport, Inner Membrane	0	0	1000	0
ETOHtrpp	ethanol reversible transport via diffusion (periplasm)	etoh[p] <=> etoh[c]	spontaneos	spontaneos		Transport, Inner Membrane	1	-1000	1000	0
F6Pt6_2pp	Fructose-6-phosphate transport via phosphate antiport (periplasm)	2 pi[c] + f6p[p] -> f6p[c] + 2 pi[p]				Transport, Inner Membrane	0	0	1000	0
FALDtpp	formaldehyde transport via diffusion (periplasm)	fald[p] <=> fald[c]	spontaneos	spontaneos		Transport, Inner Membrane	1	-1000	1000	0
FRUptspp	D-fructose transport via PEP:Pyr PTS (periplasm)	pep[c] + fru[p] -> pyr[c] + f1p[c]	(Csal_2646)	Csal_2646		Transport, Inner Membrane	0	0	1000	0
FUMt2_2pp	Fumarate transport via proton symport (2 H) (periplasm)	2 h[p] + fum[p] -> 2 h[c] + fum[c]	(Csal_0795)	Csal_0795		Transport, Inner Membrane	0	0	1000	0
G3PCabcpp	sn-glycerol-3-phosphocholine transport via ABC system (periplasm)	h2o[c] + atp[c] + g3pc[p] -> h[c] + pi[c] + adp[c] + g3pc[c]	(Csal_2738 and Csal_2737 and Csal_2736 and Csal_2735)	Csal_2735 Csal_2736 Csal_2737 Csal_2738		Transport, Inner Membrane	0	0	1000	0
G3PEabcpp	sn-glycerol-3-phosphoethanolamine transport via ABC system (periplasm)	h2o[c] + atp[c] + g3pe[p] -> h[c] + pi[c] + adp[c] + g3pe[c]	(Csal_2738 and Csal_2737 and Csal_2736 and Csal_2735)	Csal_2735 Csal_2736 Csal_2737 Csal_2738		Transport, Inner Membrane	0	0	1000	0
G3PGabcpp	sn-glycerol-3-phosphoglycerol transport via ABC system (periplasm)	h2o[c] + atp[c] + g3pg[p] -> h[c] + pi[c] + adp[c] + g3pg[c]	(Csal_2738 and Csal_2737 and Csal_2736 and Csal_2735)	Csal_2735 Csal_2736 Csal_2737 Csal_2738		Transport, Inner Membrane	0	0	1000	0
G3PIabcpp	sn-glycerol-3-phosphoethanolamine transport via ABC system (periplasm)	h2o[c] + atp[c] + g3pi[p] -> h[c] + pi[c] + adp[c] + g3pi[c]	(Csal_2738 and Csal_2737 and Csal_2736 and Csal_2735)	Csal_2735 Csal_2736 Csal_2737 Csal_2738		Transport, Inner Membrane	0	0	1000	0
G3PSabcpp	sn-glycerol-3-phosphoserine transport via ABC system (periplasm)	h2o[c] + atp[c] + g3ps[p] -> h[c] + pi[c] + adp[c] + g3ps[c]	(Csal_2738 and Csal_2737 and Csal_2736 and Csal_2735)	Csal_2735 Csal_2736 Csal_2737 Csal_2738		Transport, Inner Membrane	0	0	1000	0
G6Pt6_2pp	Glucose-6-phosphate transport via phosphate antiport (periplasm)	2 pi[c] + g6p[p] -> g6p[c] + 2 pi[p]				Transport, Inner Membrane	0	0	1000	0
GALCTNt2pp	D-galactonate transport via proton symport (periplasm)	h[p] + galctn-D[p] -> h[c] + galctn-D[c]				Transport, Inner Membrane	0	0	1000	0
GAM6Pt6_2pp	D-Glucosamine 6-phosphate transport via phosphate antiport (periplasm)	2 pi[c] + gam6p[p] -> 2 pi[p] + gam6p[c]				Transport, Inner Membrane	0	0	1000	0
GLCRt2rpp	D-glucarate transport via proton symport, reversible (periplasm)	h[p] + glcr[p] <=> h[c] + glcr[c]				Transport, Inner Membrane	1	-1000	1000	0
GLCt2pp	D-glucose transport in via proton symport (periplasm)	h[p] + glc-D[p] -> glc-D[c] + h[c]	(Csal_1728)	Csal_1728		Transport, Inner Membrane	0	0	1000	0
GLNabcpp	L-glutamine transport via ABC system (periplasm)	h2o[c] + atp[c] + gln-L[p] -> h[c] + pi[c] + adp[c] + gln-L[c]	(Csal_2600 and Csal_2601 and Csal_2602) or (Csal_0120 and Csal_0121 and Csal_0122 and Csal_0123)	Csal_0120 Csal_0121 Csal_0122 Csal_0123 Csal_2600 Csal_2601 Csal_2602		Transport, Inner Membrane	0	0	1000	0
GLUabcpp	L-glutamate transport via ABC system (periplasm)	h2o[c] + atp[c] + glu-L[p] -> glu-L[c] + h[c] + pi[c] + adp[c]	(Csal_2600 and Csal_2601 and Csal_2602) or (Csal_0120 and Csal_0121 and Csal_0122 and Csal_0123)	Csal_0120 Csal_0121 Csal_0122 Csal_0123 Csal_2600 Csal_2601 Csal_2602		Transport, Inner Membrane	0	0	1000	0
GLUt2rpp	L-glutamate transport via proton symport, reversible (periplasm)	h[p] + glu-L[p] <=> glu-L[c] + h[c]	(Csal_0795)	Csal_0795		Transport, Inner Membrane	1	-1000	1000	0
GLUt4pp	Na+/glutamate symport (periplasm)	glu-L[p] + na1[p] -> glu-L[c] + na1[c]	(Csal_0795)	Csal_0795		Transport, Inner Membrane	0	0	1000	0
GLYBt2pp	Glycine betaine transport via proton symport (periplasm)	h[p] + glyb[p] -> h[c] + glyb[c]	(Csal_0654)	Csal_0654		Transport, Inner Membrane	0	0	1000	0
GLYC2Pabcpp	sn-Glycerol 2-phosphate transport via ABC system (periplasm)	h2o[c] + atp[c] + glyc2p[p] -> h[c] + pi[c] + adp[c] + glyc2p[c]	(Csal_2738 and Csal_2737 and Csal_2736 and Csal_2735)	Csal_2735 Csal_2736 Csal_2737 Csal_2738		Transport, Inner Membrane	0	0	1000	0
GLYC3Pabcpp	sn-Glycerol 3-phosphate transport via ABC system (periplasm)	h2o[c] + atp[c] + glyc3p[p] -> h[c] + pi[c] + adp[c] + glyc3p[c]	(Csal_2738 and Csal_2737 and Csal_2736 and Csal_2735)	Csal_2735 Csal_2736 Csal_2737 Csal_2738		Transport, Inner Membrane	0	0	1000	0
GLYC3Pt6pp	Glycerol-3-phosphate : phosphate antiporter (periplasm)	pi[c] + glyc3p[p] -> glyc3p[c] + pi[p]	(Csal_0040)	Csal_0040		Transport, Inner Membrane	0	0	1000	0
GLYCLTt2rpp	glycolate transport via proton symport, reversible (periplasm)	h[p] + glyclt[p] <=> h[c] + glyclt[c]	(Csal_2686)	Csal_2686		Transport, Inner Membrane	1	-1000	1000	0
GLYCLTt4pp	glycolate transport via sodium symport (periplasm)	na1[p] + glyclt[p] -> glyclt[c] + na1[c]	(Csal_0871)	Csal_0871		Transport, Inner Membrane	0	0	1000	0
GLYCtpp	glycerol transport via channel (periplasm)	glyc[p] <=> glyc[c]	(spontaneos)	spontaneos		Transport, Inner Membrane	1	-1000	1000	0
GLYt2rpp	glycine reversible transport via proton symport (periplasm)	h[p] + gly[p] <=> h[c] + gly[c]				Transport, Inner Membrane	1	-1000	1000	0
GLYt4pp	glycine transport in via sodium symport (periplasm)	na1[p] + gly[p] -> gly[c] + na1[c]	(Csal_3148)	Csal_3148		Transport, Inner Membrane	0	0	1000	0
GNTP	D-gluconate transport via proton symport, reversible (periplasm)	h[p] + glcn[p] <=> h[c] + glcn[c]	(Csal_0925) or (Csal_3175)	Csal_0925 Csal_3175		Transport, Inner Membrane	1	-1000	1000	0
GSNt2pp	guanosine transport in via proton symport (periplasm)	h[p] + gsn[p] -> h[c] + gsn[c]	(Csal_0765)	Csal_0765		Transport, Inner Membrane	0	0	1000	0
GTHRDabc2pp	glutathione export via ABC system (cytoplasm to periplasm)	h2o[c] + atp[c] + gthrd[c] -> h[c] + pi[c] + adp[c] + gthrd[p]	(Csal_1999 and Csal_1998)	Csal_1998 Csal_1999		Transport, Inner Membrane	0	0	1000	0
GTHRDabcpp	Reduced glutathione via ABC system (periplasm)	h2o[c] + atp[c] + gthrd[p] -> h[c] + pi[c] + adp[c] + gthrd[c]	(Csal_0212)	Csal_0212		Transport, Inner Membrane	0	0	1000	0
H2Otpp	H2O transport via diffusion (periplasm)	h2o[p] <=> h2o[c]	(spontaneos)	spontaneos		Transport, Inner Membrane	1	-1000	1000	0
H2St1pp	h2s transport (periplasm)	h2s[c] -> h2s[p]	spontaneos	spontaneos		Transport, Inner Membrane	0	0	1000	0
HEXt2rpp	hexanoate transport via proton symport, reversible (periplasm)	h[p] + hxa[p] <=> h[c] + hxa[c]	(Csal_2938)	Csal_2938		Transport, Inner Membrane	1	-1000	1000	0
HISabcpp	L-histidine transport via ABC system (periplasm)	h2o[c] + atp[c] + his-L[p] -> h[c] + pi[c] + adp[c] + his-L[c]	(Csal_2600 and Csal_2601 and Csal_2002) or (Csal_0120 and Csal_0121 and Csal_0122 and Csal_0123)	Csal_0120 Csal_0121 Csal_0122 Csal_0123 Csal_2002 Csal_2600 Csal_2601		Transport, Inner Membrane	0	0	1000	0
HISt2rpp	L-histidine reversible transport via proton symport (periplasm)	h[p] + his-L[p] <=> h[c] + his-L[c]				Transport, Inner Membrane	1	-1000	1000	0
HOMt2pp	L-homoserineserine efflux via proton symport	h[p] + hom-L[c] -> h[c] + hom-L[p]	(Csal_0196)	Csal_0196		Transport, Inner Membrane	0	0	1000	0
ILEabcpp	L-isoleucine transport via ABC system (periplasm)	h2o[c] + atp[c] + ile-L[p] -> h[c] + pi[c] + adp[c] + ile-L[c]	(Csal_2600 and Csal_2601 and Csal_2002) or (Csal_0120 and Csal_0121 and Csal_0122 and Csal_0123)	Csal_0120 Csal_0121 Csal_0122 Csal_0123 Csal_2002 Csal_2600 Csal_2601		Transport, Inner Membrane	0	0	1000	0
INDOLEt2pp	Indole transport via proton symport, irreversible (periplasm)	h[c] + indole[c] -> h[p] + indole[p]	(Csal_2630)	Csal_2630		Transport, Inner Membrane	0	0	1000	0
INDOLEt2rpp	Indole transport via proton symport, reversible (periplasm)	h[p] + indole[p] <=> h[c] + indole[c]				Transport, Inner Membrane	1	-1000	1000	0
INOSTt4pp	Na+/myo-inositol symporter (periplasm)	inost[p] + na1[p] -> inost[c] + na1[c]	(Csal_1283)	Csal_1283		Transport, Inner Membrane	0	0	1000	0
INSt2rpp	inosine transport in via proton symport, reversible (periplasm)	h[p] + ins[p] <=> h[c] + ins[c]	(Csal_0765)	Csal_0765		Transport, Inner Membrane	1	-1000	1000	0
K2L4Aabcpp	KDO(2)-lipid IV A transport via ABC system (periplasm)	h2o[c] + atp[c] + kdo2lipid4[c] -> h[c] + pi[c] + adp[c] + kdo2lipid4[p]	(Csal_1586)	Csal_1586		Transport, Inner Membrane	0	0	1000	0
KGLUC	2-Dehydro-3-deoxy-D-gluconate transport	h[p] + 2ddglcn[p] -> h[c] + 2ddglcn[c]				Transport, Inner Membrane	0	0	1000	0
2KGLUC	2-Keto-D-gluconic acid transport	h[p] + 2-ketgluc[p] -> h[c] + 2-ketgluc[c]	(Csal_0137)	Csal_0137		Transport, Inner Membrane	0	0	1000	0
LEUabcpp	L-leucine transport via ABC system (periplasm)	h2o[c] + atp[c] + leu-L[p] -> h[c] + pi[c] + adp[c] + leu-L[c]	(Csal_2600 and Csal_2601 and Csal_2602) or (Csal_0120 and Csal_0121 and Csal_0122 and Csal_0123)	Csal_0120 Csal_0121 Csal_0122 Csal_0123 Csal_2600 Csal_2601 Csal_2602		Transport, Inner Membrane	0	0	1000	0
L-LACt2rpp	L-lactate reversible transport via proton symport (periplasm)	h[p] + lac-L[p] <=> h[c] + lac-L[c]	(Csal_2686)	Csal_2686		Transport, Inner Membrane	1	-1000	1000	0
LYSabcpp	L-lysine transport via ABC system (periplasm)	h2o[c] + atp[c] + lys-L[p] -> h[c] + pi[c] + adp[c] + lys-L[c]	(Csal_2600 and Csal_2601 and Csal_2002) or (Csal_0120 and Csal_0121 and Csal_0122 and Csal_0123)	Csal_0120 Csal_0121 Csal_0122 Csal_0123 Csal_2002 Csal_2600 Csal_2601		Transport, Inner Membrane	0	0	1000	0
LYSt2pp	L-lysine transport in via proton symport (periplasm)	h[p] + lys-L[p] -> h[c] + lys-L[c]	(Csal_2432)	Csal_2432		Transport, Inner Membrane	0	0	1000	0
LYSt3pp	L-lysine transport out via proton antiport (cytoplasm to periplasm)	h[p] + lys-L[c] -> h[c] + lys-L[p]	(Csal_2432)	Csal_2432		Transport, Inner Membrane	0	0	1000	0
MALDt2_2pp	D-Malate transport via proton symport (2 H) (periplasm)	2 h[p] + mal-D[p] -> 2 h[c] + mal-D[c]	(Csal_0795)	Csal_0795		Transport, Inner Membrane	0	0	1000	0
MALt2_2pp	Malate transport via proton symport (2 H) (periplasm)	2 h[p] + mal-L[p] -> 2 h[c] + mal-L[c]	(Csal_0795)	Csal_0795		Transport, Inner Membrane	0	0	1000	0
MALt3pp	L-malate transport out via proton antiport (periplasm)	mal-L[c] + h[p] -> h[c] + mal-L[p]				Transport, Inner Membrane	0	0	1000	0
MALTabcpp	maltose transport via ABC system (periplasm)	h2o[c] + atp[c] + malt[p] -> h[c] + pi[c] + malt[c] + adp[c]	(Csal_0636) or (Csal_2413) or (Csal_2614)	Csal_0636 Csal_2413 Csal_2614		Transport, Inner Membrane	0	0	1000	0
MALTHXabcpp	maltohexaose transport via ABC system (periplasm)	h2o[c] + atp[c] + malthx[p] -> h[c] + pi[c] + malthx[c] + adp[c]	(Csal_0636) or (Csal_2413) or (Csal_2614)	Csal_0636 Csal_2413 Csal_2614		Transport, Inner Membrane	0	0	1000	0
MALTPTabcpp	maltopentaose transport via ABC system (periplasm)	h2o[c] + atp[c] + maltpt[p] -> h[c] + pi[c] + maltpt[c] + adp[c]	(Csal_0636) or (Csal_2413) or (Csal_2614)	Csal_0636 Csal_2413 Csal_2614		Transport, Inner Membrane	0	0	1000	0
MALTTRabcpp	Maltotriose transport via ABC system (periplasm)	h2o[c] + atp[c] + malttr[p] -> h[c] + pi[c] + malttr[c] + adp[c]	(Csal_0636) or (Csal_2413) or (Csal_2614)	Csal_0636 Csal_2413 Csal_2614		Transport, Inner Membrane	0	0	1000	0
MALTTTRabcpp	maltotetraose transport via ABC system (periplasm)	h2o[c] + atp[c] + maltttr[p] -> h[c] + pi[c] + maltttr[c] + adp[c]	(Csal_0636) or (Csal_2413) or (Csal_2614)	Csal_0636 Csal_2413 Csal_2614		Transport, Inner Membrane	0	0	1000	0
MAN6Pt6_2pp	Mannose-6-phosphate transport via phosphate antiport (periplasm)	2 pi[c] + man6p[p] -> man6p[c] + 2 pi[p]				Transport, Inner Membrane	0	0	1000	0
MANptspp	D-mannose transport via PEP:Pyr PTS (periplasm)	pep[c] + man[p] -> pyr[c] + man6p[c]				Transport, Inner Membrane	0	0	1000	0
METabcpp	L-methionine transport via ABC system (periplasm)	h2o[c] + atp[c] + met-L[p] -> h[c] + met-L[c] + pi[c] + adp[c]	(Csal_2100 and Csal_2101 and Csal_2102)	Csal_2100 Csal_2101 Csal_2102		Transport, Inner Membrane	0	0	1000	0
MNt2pp	manganese (Mn+2) transport in via proton symport (periplasm)	h[p] + mn2[p] -> h[c] + mn2[c]	(Csal_0868)	Csal_0868		Transport, Inner Membrane	0	0	1000	0
OHTrans	5-hydroxyectoine transport periplasm	hdect[p] <=> hdect[c]				Transport, Inner Membrane	1	-1000	1000	0
OROTt2_2pp	Orotate transport via proton symport (2 H) (periplasm)	2 h[p] + orot[p] -> 2 h[c] + orot[c]	(Csal_0795)	Csal_0795		Transport, Inner Membrane	0	0	1000	0
PHEt2rpp	L-phenylalanine reversible transport via proton symport (periplasm)	h[p] + phe-L[p] <=> h[c] + phe-L[c]	(Csal_2600 and Csal_2601 and Csal_2602) or (Csal_0120 and Csal_0121 and Csal_0122 and Csal_0123)	Csal_0120 Csal_0121 Csal_0122 Csal_0123 Csal_2600 Csal_2601 Csal_2602		Transport, Inner Membrane	1	-1000	1000	0
PPALtpp	propanal transport via channel (periplasm)	ppal[c] <=> ppal[p]				Transport, Inner Membrane	1	-1000	1000	0
PPAt4pp	Na+/Propionate symporter (periplasm)	na1[p] + ppa[p] -> ppa[c] + na1[c]	(Csal_1248)	Csal_1248		Transport, Inner Membrane	0	0	1000	0
PROabcpp	L-proline transport via ABC system (periplasm)	h2o[c] + atp[c] + pro-L[p] -> h[c] + pro-L[c] + pi[c] + adp[c]	(Csal_2600 and Csal_2601 and Csal_2002) or (Csal_0120 and Csal_0121 and Csal_0122 and Csal_0123) or (Csal_1901 and Csal_1902 and Csal_1903)	Csal_0120 Csal_0121 Csal_0122 Csal_0123 Csal_1901 Csal_1902 Csal_1903 Csal_2002 Csal_2600 Csal_2601		Transport, Inner Membrane	0	0	1000	0
PROGLYabcpp	L-Prolinylglycine (Pro-Gly) transport via ABC system (periplasm)	h2o[c] + atp[c] + progly[p] -> h[c] + pi[c] + adp[c] + progly[c]	(Csal_1946)	Csal_1946		Transport, Inner Membrane	0	0	1000	0
PROt4pp	Na+/Proline-L symporter (periplasm)	na1[p] + pro-L[p] -> pro-L[c] + na1[c]	(Csal_1248)	Csal_1248		Transport, Inner Membrane	0	0	1000	0
PYRt2rpp	pyruvate reversible transport via proton symport (periplasm)	h[p] + pyr[p] <=> pyr[c] + h[c]				Transport, Inner Membrane	1	-1000	1000	0
RIBabcpp	D-ribose transport via ABC system (periplasm)	h2o[c] + atp[c] + rib-D[p] -> h[c] + pi[c] + adp[c] + rib-D[c]	(Csal_2600 and Csal_2601 and Csal_2602) or (Csal_0120 and Csal_0121 and Csal_0122 and Csal_0123)	Csal_0120 Csal_0121 Csal_0122 Csal_0123 Csal_2600 Csal_2601 Csal_2602		Transport, Inner Membrane	0	0	1000	0
SERt2rpp	L-serine reversible transport via proton symport (periplasm)	h[p] + ser-L[p] <=> h[c] + ser-L[c]	(Csal_2874) or (Csal_1046)	Csal_1046 Csal_2874		Transport, Inner Membrane	1	-1000	1000	0
SERt4pp	L-serine via sodium symport (periplasm)	ser-L[p] + na1[p] -> ser-L[c] + na1[c]	(Csal_2874)	Csal_2874		Transport, Inner Membrane	0	0	1000	0
SUCCt2_2pp	succinate transport via proton symport (2 H) (periplasm)	2 h[p] + succ[p] -> succ[c] + 2 h[c]	(Csal_0795)	Csal_0795		Transport, Inner Membrane	0	0	1000	0
SUCCt3pp	succinate transport out via proton antiport (periplasm)	succ[c] + h[p] -> h[c] + succ[p]				Transport, Inner Membrane	0	0	1000	0
TAGt2rpp	D-Tagatose 6-phosphate transport in via proton symport (periplasm) reversible	h[p] + tag6p-D[p] <=> h[c] + tag6p-D[c]				Transport, Inner Membrane	1	-1000	1000	0
TARTRt7pp	Tartrate/succinate antiporter (periplasm)	succ[c] + tartr-L[p] <=> tartr-L[c] + succ[p]	(Csal_1795)	Csal_1795		Transport, Inner Membrane	1	-1000	1000	0
THYMt3pp	thymine transport out via proton antiport (periplasm)	h[p] + thym[p] -> h[c] + thym[c]				Transport, Inner Membrane	0	0	1000	0
TRPt2rp	L-tryptophan transport ABC (periplasm)	h2o[c] + atp[c] + trp-L[p] <=> h[c] + pi[c] + adp[c] + trp-L[c]	(Csal_2600 and Csal_2601 and Csal_2002) or (Csal_0120 and Csal_0121 and Csal_0122 and Csal_0123)	Csal_0120 Csal_0121 Csal_0122 Csal_0123 Csal_2002 Csal_2600 Csal_2601		Transport, Inner Membrane	1	-1000	1000	0
TYRt2rpp	L-tyrosine reversible transport via proton symport (periplasm)	h[p] + tyr-L[p] <=> h[c] + tyr-L[c]	(Csal_2600 and Csal_2601 and Csal_2602) or (Csal_0120 and Csal_0121 and Csal_0122 and Csal_0123)	Csal_0120 Csal_0121 Csal_0122 Csal_0123 Csal_2600 Csal_2601 Csal_2602		Transport, Inner Membrane	1	-1000	1000	0
URAt2rpp	uracil transport in via proton symport, (periplasm)	h[p] + ura[p] <=> h[c] + ura[c]	(Csal_2088)	Csal_2088		Transport, Inner Membrane	1	-1000	1000	0
VALabcpp	L-valine transport via ABC system (periplasm)	h2o[c] + atp[c] + val-L[p] -> h[c] + pi[c] + adp[c] + val-L[c]	(Csal_1419 and Csal_1420 and Csal_1421 and Csal_1421)	Csal_1419 Csal_1420 Csal_1421		Transport, Inner Membrane	0	0	1000	0
XANt2pp	xanthine transport in via proton symport (periplasm)	h[p] + xan[p] -> h[c] + xan[c]	(Csal_1785)	Csal_1785		Transport, Inner Membrane	0	0	1000	0
XTSNt2rpp	Xanthosine transport via proton symport (periplasm)	h[p] + xtsn[p] <=> h[c] + xtsn[c]	(Csal_0765)	Csal_0765		Transport, Inner Membrane	1	-1000	1000	0
ARBTNtex	aerobactin secretion (to extracellular)	h[p] + arbtn[p] -> h[c] + arbtn[e]	(Csal_2569)	Csal_2569		Transport, Outer Membrane	0	0	1000	0
ARBTNtonex	aerobactin transport via ton system (extracellular)	h[p] + arbtn-fe3[e] -> h[c] + arbtn-fe3[p]	(Csal_2569)	Csal_2569		Transport, Outer Membrane	0	0	1000	0
CPGNtonex	Coprogen transport via ton system (extracellular)	h[p] + cpgn[e] -> h[c] + cpgn[p]	(Csal_2539 and (Csal_1619 and Csal_1618 and Csal_1616))	Csal_1616 Csal_1618 Csal_1619 Csal_2539		Transport, Outer Membrane	0	0	1000	0
CUt3	copper transport out via proton antiport	h[e] + cu[c] -> h[c] + cu[e]				Transport, Outer Membrane	0	0	1000	0
DDCAtexi	Fatty acid (dodecanoate) transport via facilitated irreversible diffusion (extracellular to periplasm)	ddca[e] -> ddca[p]	(Csal_3004)	Csal_3004		Transport, Outer Membrane	0	0	1000	0
ECTtex	Ectoine transport citoplasm	ect-L[e] <=> ect-L[p]	(Csal_2569)	Csal_2569		Transport, Outer Membrane	1	-1000	1000	0
FE3DCITtonex	ferric-dicitrate transport via ton system (extracellular)	h[p] + fe3dcit[e] -> h[c] + fe3dcit[p]	(Csal_1619 and Csal_1618 and Csal_1616))	Csal_1616 Csal_1618 Csal_1619		Transport, Outer Membrane	0	0	1000	0
FE3HOXtonex	Fe(III)hydroxamine transport via ton system (extracellular)	h[p] + fe3hox[e] -> h[c] + fe3hox[p]	(Csal_1044 and (Csal_1619 and Csal_1618 and Csal_1616))	Csal_1044 Csal_1616 Csal_1618 Csal_1619		Transport, Outer Membrane	0	0	1000	0
FECRMtonex	ferrichrome transport via ton system (extracellular)	h[p] + fecrm[e] -> h[c] + fecrm[p]	(Csal_1044 and (Csal_1619 and Csal_1618 and Csal_1616))	Csal_1044 Csal_1616 Csal_1618 Csal_1619		Transport, Outer Membrane	0	0	1000	0
FEOXAMtonex	ferroxamine transport via ton system (extracellular)	h[p] + feoxam[e] -> h[c] + feoxam[p]	(Csal_1044 and (Csal_1619 and Csal_1618 and Csal_1616))	Csal_1044 Csal_1616 Csal_1618 Csal_1619		Transport, Outer Membrane	0	0	1000	0
GLCtexi	D-glucose transport via diffusion (extracellular to periplasm) irreversible	glc-D[e] -> glc-D[p]	(Csal_0254)	Csal_0254		Transport, Outer Membrane	0	0	1000	0
HDCAtexi	Hexadecanoate transport via facilitated irreversible diffusion (extracellular to periplasm)	hdca[e] -> hdca[p]	(Csal_3004)	Csal_3004		Transport, Outer Membrane	0	0	1000	0
HDCEAtexi	Hexadecenoate transport via facilitated irreversible diffusion (extracellular to periplasm)	hdcea[e] -> hdcea[p]	(Csal_3004)	Csal_3004		Transport, Outer Membrane	0	0	1000	0
INStex	inosine transport via diffusion (extracellular to periplasm)	ins[e] <=> ins[p]	(Csal_0110)	Csal_0110		Transport, Outer Membrane	1	-1000	1000	0
MALTHXtexi	maltohexaose transport via diffusion (extracellular to periplasm) irreversible	malthx[e] -> malthx[p]	(Csal_0254)	Csal_0254		Transport, Outer Membrane	0	0	1000	0
MALTPTtexi	maltopentaoseMaltotriose transport via diffusion (extracellular to periplasm) irreversible	maltpt[e] -> maltpt[p]	(Csal_0254)	Csal_0254		Transport, Outer Membrane	0	0	1000	0
MALTtexi	maltoseMaltotriose transport via diffusion (extracellular to periplasm) irreversible	malt[e] -> malt[p]	(Csal_0254)	Csal_0254		Transport, Outer Membrane	0	0	1000	0
MALTTRtexi	Maltotriose transport via diffusion (extracellular to periplasm) irreversible	malttr[e] -> malttr[p]	(Csal_0254)	Csal_0254		Transport, Outer Membrane	0	0	1000	0
MALTTTRtexi	maltotetraoseMaltotriose transport via diffusion (extracellular to periplasm) irreversible	maltttr[e] -> maltttr[p]	(Csal_0254)	Csal_0254		Transport, Outer Membrane	0	0	1000	0
OCDCAtexi	Octadecanoate transport via facilitated irreversible diffusion (extracellular to periplasm)	ocdca[e] -> ocdca[p]	(Csal_3004)	Csal_3004		Transport, Outer Membrane	0	0	1000	0
OCDCEAtexi	Octadecenoate (n-C18:1) transport via facilitated irreversible diffusion (extracellular to periplasm)	ocdcea[e] -> ocdcea[p]	(Csal_3004)	Csal_3004		Transport, Outer Membrane	0	0	1000	0
OHTex	5-hydroxyectoine transport citoplasm	hdect[e] <=> hdect[p]	(Csal_2569)	Csal_2569		Transport, Outer Membrane	1	-1000	1000	0
TAGtex	D-Tagatose 6-phosphate transport via diffusion (extracellular to periplasm)	tag6p-D[e] <=> tag6p-D[p]				Transport, Outer Membrane	1	-1000	1000	0
TTDCAtexi	Tetradecanoate transport via facilitated irreversible diffusion (extracellular to periplasm)	ttdca[e] -> ttdca[p]	(Csal_3004)	Csal_3004		Transport, Outer Membrane	0	0	1000	0
TTDCEAtexi	Tetradecenoate transport via facilitated irreversible diffusion (extracellular to periplasm)	ttdcea[e] -> ttdcea[p]	(Csal_3004)	Csal_3004		Transport, Outer Membrane	0	0	1000	0
3PEPTtex	LalaDgluMdap (tripeptide) transport via diffusion (extracellular to periplasm)	LalaDgluMdap[e] <=> LalaDgluMdap[p]	(Csal_2569)	Csal_2569		Transport, Outer Membrane Porin	1	-1000	1000	0
4PEPTtex	LalaDgluMdapDala (pentapeptide) transport via diffusion (extracellular to periplasm)	LalaDgluMdapDala[e] <=> LalaDgluMdapDala[p]	(Csal_2569)	Csal_2569		Transport, Outer Membrane Porin	1	-1000	1000	0
5DGLCNtex	5-Dehydro-D-gluconate transport via diffusion (extracellular to periplasm)	5dglcn[e] <=> 5dglcn[p]				Transport, Outer Membrane Porin	1	-1000	1000	0
ACALDtex	acetaldehyde transport via diffusion (extracellular to periplasm)	acald[e] <=> acald[p]	(Csal_2569)	Csal_2569		Transport, Outer Membrane Porin	1	-1000	1000	0
ACSERtex	O-Acetyl-L-serine transport via diffusion (extracellular to periplasm)	acser[e] <=> acser[p]	(Csal_2569)	Csal_2569		Transport, Outer Membrane Porin	1	-1000	1000	0
ACtex	Acetate transport via diffusion (extracellular to periplasm)	ac[e] <=> ac[p]	(Csal_2569)	Csal_2569		Transport, Outer Membrane Porin	1	-1000	1000	0
ADEtex	adenine transport via diffusion (extracellular to periplasm)	ade[e] <=> ade[p]	(Csal_2569)	Csal_2569		Transport, Outer Membrane Porin	1	-1000	1000	0
AKGtex	alpha-ketoglutarate transport via diffusion (extracellular to periplasm)	akg[e] <=> akg[p]	(Csal_2569)	Csal_2569		Transport, Outer Membrane Porin	1	-1000	1000	0
ALAALAtex	D-alanyl-D-alanine (DalaDala) transport via diffusion (extracellular to periplasm)	alaala[e] <=> alaala[p]	(Csal_2569)	Csal_2569		Transport, Outer Membrane Porin	1	-1000	1000	0
ALLTNtex	allantoin transport via diffusion (extracellular to periplasm)	alltn[e] <=> alltn[p]	(Csal_2569)	Csal_2569		Transport, Outer Membrane Porin	1	-1000	1000	0
ANHGMtex	GlcNAc-anhMurNAc transport via diffusion (extracellular to periplasm)	anhgm[e] <=> anhgm[p]	(Csal_2569)	Csal_2569		Transport, Outer Membrane Porin	1	-1000	1000	0
ARGtex	L-arginine transport via diffusion (extracellular to periplasm)	arg-L[e] <=> arg-L[p]	(Csal_2569)	Csal_2569		Transport, Outer Membrane Porin	1	-1000	1000	0
ASNtex	L-asparagine transport via diffusion (extracellular to periplasm)	asn-L[e] <=> asn-L[p]	(Csal_2569)	Csal_2569		Transport, Outer Membrane Porin	1	-1000	1000	0
ASPDtex	L-aspartate transport via diffusion (extracellular to periplasm)	asp-D[e] <=> asp-D[p]				Transport, Outer Membrane Porin	1	-1000	1000	0
ASPtex	L-aspartate transport via diffusion (extracellular to periplasm)	asp-L[e] <=> asp-L[p]	(Csal_2569)	Csal_2569		Transport, Outer Membrane Porin	1	-1000	1000	0
BTNtex	Biotin transport via diffusion (extracellular to periplasm)	btn[e] <=> btn[p]	(Csal_2569)	Csal_2569		Transport, Outer Membrane Porin	1	-1000	1000	0
CA2tex	calcium (Ca+2) transport via diffusion (extracellular to periplasm)	ca2[e] <=> ca2[p]	(Csal_2569)	Csal_2569		Transport, Outer Membrane Porin	1	-1000	1000	0
CGLYtex	L-Cysteinylglycine transport via diffusion (extracellular to periplasm)	cgly[e] <=> cgly[p]	(Csal_2569)	Csal_2569		Transport, Outer Membrane Porin	1	-1000	1000	0
CHLtex	choline transport via diffusion (extracellular to periplasm)	chol[e] <=> chol[p]	(Csal_2569)	Csal_2569		Transport, Outer Membrane Porin	1	-1000	1000	0
CITtex	citrate transport via diffusion (extracellular to periplasm)	cit[e] <=> cit[p]	(Csal_2569)	Csal_2569		Transport, Outer Membrane Porin	1	-1000	1000	0
CLtex	chloride (Cl-1) transport via diffusion (extracellular to periplasm)	cl[e] <=> cl[p]	(Csal_2569)	Csal_2569		Transport, Outer Membrane Porin	1	-1000	1000	0
CO2tex	CO2 transport via diffusion (extracellular to periplasm)	co2[e] <=> co2[p]	(Csal_2569)	Csal_2569		Transport, Outer Membrane Porin	1	-1000	1000	0
COBALT2tex	cobalt (Co+2) transport via diffusion (extracellular to periplasm)	cobalt2[e] <=> cobalt2[p]	(Csal_2569)	Csal_2569		Transport, Outer Membrane Porin	1	-1000	1000	0
CSNtex	cytosine transport via diffusion (extracellular to periplasm)	csn[e] <=> csn[p]	(Csal_2569)	Csal_2569		Transport, Outer Membrane Porin	1	-1000	1000	0
CU2tex	copper (Cu+2) transport via diffusion (extracellular to periplasm)	cu2[e] <=> cu2[p]	(Csal_2569)	Csal_2569		Transport, Outer Membrane Porin	1	-1000	1000	0
CUtex	copper (Cu+1) transport via diffusion (extracellular to periplasm)	cu[e] <=> cu[p]	(Csal_2569)	Csal_2569		Transport, Outer Membrane Porin	1	-1000	1000	0
CYStex	L-cysteine transport via diffusion (extracellular to periplasm)	cys-L[e] <=> cys-L[p]	(Csal_2569)	Csal_2569		Transport, Outer Membrane Porin	1	-1000	1000	0
DALAtex	D-Alanine transport via diffusion (extracellular to periplasm)	ala-D[e] <=> ala-D[p]	(Csal_2569)	Csal_2569		Transport, Outer Membrane Porin	1	-1000	1000	0
DCAtex	Decanoate transport via diffusion (extracellular to periplasm)	dca[e] -> dca[p]	(Csal_2569)	Csal_2569		Transport, Outer Membrane Porin	0	0	1000	0
DGMPtex	dGMP transport via diffusion (extracellular to periplasm)	dgmp[e] <=> dgmp[p]	(Csal_2569)	Csal_2569		Transport, Outer Membrane Porin	1	-1000	1000	0
DGSNtex	deoxyguanosine transport via diffusion (extracellular to periplasm)	dgsn[e] <=> dgsn[p]	(Csal_2569)	Csal_2569		Transport, Outer Membrane Porin	1	-1000	1000	0
DHAtex	Dihydroxyacetone transport via diffusion (extracellular to periplasm)	dha[e] <=> dha[p]	(Csal_2569)	Csal_2569		Transport, Outer Membrane Porin	1	-1000	1000	0
DIMPtex	dIMP transport via diffusion (extracellular to periplasm)	dimp[e] <=> dimp[p]	(Csal_2569)	Csal_2569		Transport, Outer Membrane Porin	1	-1000	1000	0
DINStex	deoxyinosine transport via diffusion (extracellular to periplasm)	din[e] <=> din[p]	(Csal_2569)	Csal_2569		Transport, Outer Membrane Porin	1	-1000	1000	0
D-LACtex	D-lactate transport via diffusion (extracellular to periplasm)	lac-D[e] <=> lac-D[p]	(Csal_2569)	Csal_2569		Transport, Outer Membrane Porin	1	-1000	1000	0
ETHAtex	ethanolamine transport via diffusion (extracellular)	etha[e] <=> etha[p]	(Csal_2569)	Csal_2569		Transport, Outer Membrane Porin	1	-1000	1000	0
ETOHtex	ethanol transport via diffusion (extracellular to periplasm)	etoh[e] <=> etoh[p]	(Csal_2569)	Csal_2569		Transport, Outer Membrane Porin	1	-1000	1000	0
F6Ptex	fructose 6-phosphate transport via diffusion (extracellular to periplasm)	f6p[e] <=> f6p[p]	(Csal_2569)	Csal_2569		Transport, Outer Membrane Porin	1	-1000	1000	0
FALDtex	formaldehyde transport via diffusion (extracellular to periplasm)	fald[e] <=> fald[p]	(Csal_2569)	Csal_2569		Transport, Outer Membrane Porin	1	-1000	1000	0
FE2tex	iron (II) transport via diffusion (extracellular to periplasm)	fe2[e] <=> fe2[p]	(Csal_2569)	Csal_2569		Transport, Outer Membrane Porin	1	-1000	1000	0
FE3tex	iron (III) transport via diffusion (extracellular to periplasm)	fe3[e] <=> fe3[p]	(Csal_2569)	Csal_2569		Transport, Outer Membrane Porin	1	-1000	1000	0
FRUtex	D-fructose transport via diffusion (extracellular to periplasm)	fru[e] <=> fru[p]	(Csal_2569)	Csal_2569		Transport, Outer Membrane Porin	1	-1000	1000	0
FUMtex	Fumarate transport via diffusion (extracellular to periplasm)	fum[e] <=> fum[p]	(Csal_2569)	Csal_2569		Transport, Outer Membrane Porin	1	-1000	1000	0
G3PCtex	glycero-3-phosphocholine transport via diffusion (extracellular to periplasm)	g3pc[e] <=> g3pc[p]	(Csal_2569)	Csal_2569		Transport, Outer Membrane Porin	1	-1000	1000	0
G3PEtex	glycero-3-phosphoethanolamine transport via diffusion (extracellular to periplasm)	g3pe[e] <=> g3pe[p]	(Csal_2569)	Csal_2569		Transport, Outer Membrane Porin	1	-1000	1000	0
G3PGtex	glycerophoglycerol transport via diffusion (extracellular to periplasm)	g3pg[e] <=> g3pg[p]	(Csal_2569)	Csal_2569		Transport, Outer Membrane Porin	1	-1000	1000	0
G3PItex	glycero-3-phospho-1-inositol transport via diffusion (extracellular to periplasm)	g3pi[e] <=> g3pi[p]	(Csal_2569)	Csal_2569		Transport, Outer Membrane Porin	1	-1000	1000	0
G3PStex	glycerophosphserine transport via diffusion (extracellular to periplasm)	g3ps[e] <=> g3ps[p]	(Csal_2569)	Csal_2569		Transport, Outer Membrane Porin	1	-1000	1000	0
G6Ptex	glucose 6-phosphate transport via diffusion (extracellular to periplasm)	g6p[e] <=> g6p[p]	(Csal_2569)	Csal_2569		Transport, Outer Membrane Porin	1	-1000	1000	0
GALCTNtex	D-galactonate transport via diffusion (extracellular to periplasm)	galctn-D[e] <=> galctn-D[p]	(Csal_2569)	Csal_2569		Transport, Outer Membrane Porin	1	-1000	1000	0
GAMAN6Ptex	D-glucosamine 6-phosphate transport via diffusion (extracellular to periplasm)	gam6p[e] <=> gam6p[p]	(Csal_2569)	Csal_2569		Transport, Outer Membrane Porin	1	-1000	1000	0
GCD	Quinoprotein glucose dehydrogenase (periplasmic)	glc-D[p] + q8[c] <=> gl[p] + q8h2[c]	(Csal_0170)	Csal_0170		Transport, Outer Membrane Porin	1	-1000	1000	0
GDPtex	GDP transport via diffusion (extracellular to periplasm)	gdp[e] <=> gdp[p]	(Csal_2569)	Csal_2569		Transport, Outer Membrane Porin	1	-1000	1000	0
GLCNtex	D-gluconate transport via diffusion (extracellular to periplasm)	glcn[e] <=> glcn[p]	(Csal_2569)	Csal_2569		Transport, Outer Membrane Porin	1	-1000	1000	0
GLCRtex	D-glucarate transport via diffusion (extracellular to periplasm)	glcr[e] <=> glcr[p]	(Csal_2569)	Csal_2569		Transport, Outer Membrane Porin	1	-1000	1000	0
GLNtex	L-glutamine transport via diffusion (extracellular to periplasm)	gln-L[e] <=> gln-L[p]	(Csal_2569)	Csal_2569		Transport, Outer Membrane Porin	1	-1000	1000	0
GLUtex	L-glutamate transport via diffusion (extracellular to periplasm)	glu-L[e] <=> glu-L[p]	(Csal_2569)	Csal_2569		Transport, Outer Membrane Porin	1	-1000	1000	0
GLYBtex	Glycine betaine transport via diffusion (extracellular to periplasm)	glyb[e] <=> glyb[p]	(Csal_2569)	Csal_2569		Transport, Outer Membrane Porin	1	-1000	1000	0
GLYC2Ptex	Glycerol-2-phosphate transport via diffusion (extracellular to periplasm)	glyc2p[e] <=> glyc2p[p]	(Csal_2569)	Csal_2569		Transport, Outer Membrane Porin	1	-1000	1000	0
GLYC3Ptex	Glycerol-3-phosphate transport via diffusion (extracellular to periplasm)	glyc3p[e] <=> glyc3p[p]	(Csal_2569)	Csal_2569		Transport, Outer Membrane Porin	1	-1000	1000	0
GLYCLTtex	glycolate transport via diffusion (extracellular to periplasm)	glyclt[e] <=> glyclt[p]	(Csal_2569)	Csal_2569		Transport, Outer Membrane Porin	1	-1000	1000	0
GLYCtex	glycerol transport via diffusion (extracellular to periplasm)	glyc[e] <=> glyc[p]	(Csal_2569)	Csal_2569		Transport, Outer Membrane Porin	1	-1000	1000	0
GLYtex	Glycine transport via diffusion (extracellular to periplasm)	gly[e] <=> gly[p]	(Csal_2569)	Csal_2569		Transport, Outer Membrane Porin	1	-1000	1000	0
GMPtex	GMP transport via diffusion (extracellular to periplasm)	gmp[e] <=> gmp[p]	(Csal_2569)	Csal_2569		Transport, Outer Membrane Porin	1	-1000	1000	0
GSNtex	guanosine transport via diffusion (extracellular to periplasm)	gsn[e] <=> gsn[p]	(Csal_2569)	Csal_2569		Transport, Outer Membrane Porin	1	-1000	1000	0
GTHRDtex	glutathione transport via diffusion (extracellular to periplasm)	gthrd[e] <=> gthrd[p]	(Csal_2569)	Csal_2569		Transport, Outer Membrane Porin	1	-1000	1000	0
GTPtex	GTP transport via diffusion (extracellular to periplasm)	gtp[e] <=> gtp[p]	(Csal_2569)	Csal_2569		Transport, Outer Membrane Porin	1	-1000	1000	0
H2Otex	H2O transport via diffusion (extracellular to periplasm)	h2o[e] <=> h2o[p]	(spontaneos) or (Csal_2260) or (Csal_2519) or (Csal_2589)	Csal_2260 Csal_2519 Csal_2589 spontaneos		Transport, Outer Membrane Porin	1	-1000	1000	0
H2Stex	h2s transport via diffusion (extracellular to periplasm)	h2s[e] <=> h2s[p]	(Csal_2569)	Csal_2569		Transport, Outer Membrane Porin	1	-1000	1000	0
HIStex	L-histidine transport via diffusion (extracellular to periplasm)	his-L[e] <=> his-L[p]	(Csal_2569)	Csal_2569		Transport, Outer Membrane Porin	1	-1000	1000	0
HOMtex	L-homoserine transport via diffusion (extracellular to periplasm)	hom-L[e] <=> hom-L[p]	(Csal_2569)	Csal_2569		Transport, Outer Membrane Porin	1	-1000	1000	0
Htex	proton transport via diffusion (extracellular to periplasm)	h[e] <=> h[p]	(Csal_2569)	Csal_2569		Transport, Outer Membrane Porin	1	-1000	1000	0
HXAtex	Hexanoate transport via diffusion (extracellular to periplasm)	hxa[e] <=> hxa[p]	(Csal_2569)	Csal_2569		Transport, Outer Membrane Porin	1	-1000	1000	0
ILEtex	L-isoleucine transport via diffusion (extracellular to periplasm)	ile-L[e] <=> ile-L[p]	(Csal_2569)	Csal_2569		Transport, Outer Membrane Porin	1	-1000	1000	0
IMPtex	IMP transport via diffusion (extracellular to periplasm)	imp[e] <=> imp[p]	(Csal_2569)	Csal_2569		Transport, Outer Membrane Porin	1	-1000	1000	0
INDOLEtex	Indole transport via diffusion (extracellular to periplasm)	indole[e] <=> indole[p]	(Csal_2569)	Csal_2569		Transport, Outer Membrane Porin	1	-1000	1000	0
INSTtex	inositol transport via diffusion (extracellular to periplasm)	inost[e] <=> inost[p]	(Csal_2569)	Csal_2569		Transport, Outer Membrane Porin	1	-1000	1000	0
KGLUCtex	2-Dehydro-3-deoxy-D-gluconate transport	2ddglcn[e] <=> 2ddglcn[p]				Transport, Outer Membrane Porin	1	-1000	1000	0
2KGLUCtex	2-Keto-D-gluconic acid transport	2-ketgluc[e] <=> 2-ketgluc[p]				Transport, Outer Membrane Porin	1	-1000	1000	0
Ktex	potassium transport via diffusion (extracellular to periplasm)	k[e] <=> k[p]	(Csal_2569)	Csal_2569		Transport, Outer Membrane Porin	1	-1000	1000	0
LEUtex	L-leucine transport via diffusion (extracellular to periplasm)	leu-L[e] <=> leu-L[p]	(Csal_2569)	Csal_2569		Transport, Outer Membrane Porin	1	-1000	1000	0
L-LACtex	L-lactate transport via diffusion (extracellular to periplasm)	lac-L[e] <=> lac-L[p]	(Csal_2569)	Csal_2569		Transport, Outer Membrane Porin	1	-1000	1000	0
LYStex	L-lysine transport via diffusion (extracellular to periplasm)	lys-L[e] <=> lys-L[p]	(Csal_2569)	Csal_2569		Transport, Outer Membrane Porin	1	-1000	1000	0
MALDtex	D-Malate transport via diffusion (extracellular to periplasm)	mal-D[e] <=> mal-D[p]	(Csal_2569)	Csal_2569		Transport, Outer Membrane Porin	1	-1000	1000	0
MALtex	Malate transport via diffusion (extracellular to periplasm)	mal-L[e] <=> mal-L[p]	(Csal_2569)	Csal_2569		Transport, Outer Membrane Porin	1	-1000	1000	0
MAN6Ptex	Mannose 6-phosphate transport via diffusion (extracellular to periplasm)	man6p[e] <=> man6p[p]	(Csal_2569)	Csal_2569		Transport, Outer Membrane Porin	1	-1000	1000	0
MANtex	D-mannose transport via diffusion (extracellular to periplasm)	man[e] <=> man[p]	(Csal_2569)	Csal_2569		Transport, Outer Membrane Porin	1	-1000	1000	0
METtex	L-methionine transport via diffusion (extracellular to periplasm)	met-L[e] <=> met-L[p]	(Csal_2569)	Csal_2569		Transport, Outer Membrane Porin	1	-1000	1000	0
MG2tex	magnesium (Mg+2) transport via diffusion (extracellular to periplasm)	mg2[e] <=> mg2[p]	(Csal_2569)	Csal_2569		Transport, Outer Membrane Porin	1	-1000	1000	0
MNtex	Manganese (Mn+2) transport via diffusion (extracellular to periplasm)	mn2[e] <=> mn2[p]	(Csal_2569)	Csal_2569		Transport, Outer Membrane Porin	1	-1000	1000	0
MOBDtex	molybdate transport via diffusion (extracellular to periplasm)	mobd[e] <=> mobd[p]	(Csal_2569)	Csal_2569		Transport, Outer Membrane Porin	1	-1000	1000	0
NAtex	sodium transport via diffusion (extracellular to periplasm)	na1[e] <=> na1[p]	(Csal_2569)	Csal_2569		Transport, Outer Membrane Porin	1	-1000	1000	0
NH4tex	ammonia transport via diffusion (extracellular to periplasm)	nh4[e] <=> nh4[p]	(Csal_2569)	Csal_2569		Transport, Outer Membrane Porin	1	-1000	1000	0
NI2tex	nickel transport via diffusion (extracellular to periplasm)	ni2[e] <=> ni2[p]	(Csal_2569)	Csal_2569		Transport, Outer Membrane Porin	1	-1000	1000	0
NO2tex	nitrite transport via diffusion (extracellular to periplasm)	no2[e] <=> no2[p]	(Csal_2569)	Csal_2569		Transport, Outer Membrane Porin	1	-1000	1000	0
NO3tex	nitrate transport via diffusion (extracellular to periplasm)	no3[e] <=> no3[p]	(Csal_2569)	Csal_2569		Transport, Outer Membrane Porin	1	-1000	1000	0
NOtex	nitric oxide transport via diffusion (extracellular to periplasm)	no[e] <=> no[p]	(Csal_2569)	Csal_2569		Transport, Outer Membrane Porin	1	-1000	1000	0
O2Stex	superoxide anion transport via diffusion (extracellular to periplasm)	o2s[e] <=> o2s[p]	(Csal_2569)	Csal_2569		Transport, Outer Membrane Porin	1	-1000	1000	0
O2tex	oxygen transport via diffusion (extracellular to periplasm)	o2[e] <=> o2[p]	(Csal_2569)	Csal_2569		Transport, Outer Membrane Porin	1	-1000	1000	0
OCTAtex	Octanoate transport via diffusion (extracellular to periplasm)	octa[e] -> octa[p]	(Csal_2569)	Csal_2569		Transport, Outer Membrane Porin	0	0	1000	0
OROTtex	Orotate transport via diffusion (extracellular to periplasm)	orot[e] <=> orot[p]	(Csal_2569)	Csal_2569		Transport, Outer Membrane Porin	1	-1000	1000	0
PHEtex	L-phenylalanine transport via diffusion (extracellular to periplasm)	phe-L[e] <=> phe-L[p]	(Csal_2569)	Csal_2569		Transport, Outer Membrane Porin	1	-1000	1000	0
PPALtex	propanal transport via diffusion (extracellular to periplasm)	ppal[e] <=> ppal[p]	(Csal_2569)	Csal_2569		Transport, Outer Membrane Porin	1	-1000	1000	0
PPAtex	propionate transport via diffusion	ppa[e] <=> ppa[p]	(Csal_2569)	Csal_2569		Transport, Outer Membrane Porin	1	-1000	1000	0
PPTtex	Phosphonate transport via diffusion (extracellular to periplasm)	ppt[e] <=> ppt[p]	(Csal_2569)	Csal_2569		Transport, Outer Membrane Porin	1	-1000	1000	0
PROGLYtex	L-Prolinylglycine transport via diffusion (extracellular to periplasm)	progly[e] <=> progly[p]	(Csal_2569)	Csal_2569		Transport, Outer Membrane Porin	1	-1000	1000	0
PROtex	L-proline transport via diffusion (extracellular to periplasm)	pro-L[e] <=> pro-L[p]	(Csal_2569)	Csal_2569		Transport, Outer Membrane Porin	1	-1000	1000	0
PYRtex	pyruvate transport via diffusion (extracellular to periplasm)	pyr[e] <=> pyr[p]	(Csal_2569)	Csal_2569		Transport, Outer Membrane Porin	1	-1000	1000	0
RIBtex	ribose transport via diffusion (extracellular to periplasm)	rib-D[e] <=> rib-D[p]	(Csal_2569)	Csal_2569		Transport, Outer Membrane Porin	1	-1000	1000	0
SERtex	L-serine transport via diffusion (extracellular to periplasm)	ser-L[e] <=> ser-L[p]	(Csal_2569)	Csal_2569		Transport, Outer Membrane Porin	1	-1000	1000	0
SO4tex	sulfate transport via diffusion (extracellular to periplasm)	so4[e] <=> so4[p]	(Csal_2569)	Csal_2569		Transport, Outer Membrane Porin	1	-1000	1000	0
SUCCtex	succinate transport via diffusion (extracellular to periplasm)	succ[e] <=> succ[p]	(Csal_2569)	Csal_2569		Transport, Outer Membrane Porin	1	-1000	1000	0
TARTRtex	Tartrate transport via diffusion (extracellular to periplasm)	tartr-L[e] <=> tartr-L[p]				Transport, Outer Membrane Porin	1	-1000	1000	0
THYMtex	thymine transport via diffusion (extracellular to periplasm)	thym[e] <=> thym[p]	(Csal_2569)	Csal_2569		Transport, Outer Membrane Porin	1	-1000	1000	0
TREtex	trehalose transport via diffusion (extracellular to periplasm)	tre[e] <=> tre[p]	(Csal_2569)	Csal_2569		Transport, Outer Membrane Porin	1	-1000	1000	0
TREtpp	D-mannose transport via diffusion (extracellular to periplasm)	tre[p] <=> tre[c]	(Csal_2568 or Csal_0259 and Csal_0260)	Csal_0259 Csal_0260 Csal_2568		Transport, Outer Membrane Porin	1	-1000	1000	0
TRPtex	L-tryptophan transport via diffusion (extracellular to periplasm)	trp-L[e] <=> trp-L[p]	(Csal_2569)	Csal_2569		Transport, Outer Membrane Porin	1	-1000	1000	0
TUNGStex	tungstate transport via diffusion (extracellular to periplasm)	tungs[e] <=> tungs[p]	(Csal_2569)	Csal_2569		Transport, Outer Membrane Porin	1	-1000	1000	0
TYRtex	L-tyrosine transport via diffusion (extracellular to periplasm)	tyr-L[e] <=> tyr-L[p]	(Csal_2569)	Csal_2569		Transport, Outer Membrane Porin	1	-1000	1000	0
URAtex	uracil transport via diffusion (extracellular to periplasm)	ura[e] <=> ura[p]	(Csal_2569)	Csal_2569		Transport, Outer Membrane Porin	1	-1000	1000	0
VALtex	L-valine transport via diffusion (extracellular to periplasm)	val-L[e] <=> val-L[p]	(Csal_2569)	Csal_2569		Transport, Outer Membrane Porin	1	-1000	1000	0
XANtex	xanthine transport via diffusion (extracellular to periplasm)	xan[e] <=> xan[p]	(Csal_2569)	Csal_2569		Transport, Outer Membrane Porin	1	-1000	1000	0
XMPtex	XMP transport via diffusion (extracellular to periplasm)	xmp[e] <=> xmp[p]	(Csal_2569)	Csal_2569		Transport, Outer Membrane Porin	1	-1000	1000	0
XTSNtex	xanthosine transport via diffusion (extracellular to periplasm)	xtsn[e] <=> xtsn[p]	(Csal_2569)	Csal_2569		Transport, Outer Membrane Porin	1	-1000	1000	0
Zn2tex	zinc (Zn+2) transport via diffusion (extracellular to periplasm)	zn2[e] <=> zn2[p]	(Csal_2569)	Csal_2569		Transport, Outer Membrane Porin	1	-1000	1000	0
ALATRS	Alanyl-tRNA synthetase	ala-L[c] + atp[c] + trnaala[c] -> ppi[c] + amp[c] + alatrna[c]	(Csal_0625)	Csal_0625		tRNA Charging	0	0	1000	0		6.1.1.7
ARGTRS	Arginyl-tRNA synthetase	atp[c] + arg-L[c] + trnaarg[c] -> ppi[c] + amp[c] + argtrna[c]	(Csal_0602)	Csal_0602		tRNA Charging	0	0	1000	0		6.1.1.19
ASPTRS	Aspartyl-tRNA synthetase	asp-L[c] + atp[c] + trnaasp[c] -> ppi[c] + amp[c] + asptrna[c]	(Csal_1844)	Csal_1844		tRNA Charging	0	0	1000	0		6.1.1.12
FMETTRS	Methionyl-tRNA formyltransferase	10fthf[c] + mettrna[c] -> h[c] + thf[c] + fmettrna[c]	(Csal_2868)	Csal_2868		tRNA Charging	0	0	1000	0		2.1.2.9
HISTRS	Histidyl-tRNA synthetase	atp[c] + his-L[c] + trnahis[c] -> ppi[c] + amp[c] + histrna[c]	(Csal_2855)	Csal_2855		tRNA Charging	0	0	1000	0		6.1.1.21
ILETRS	Isoleucyl-tRNA synthetase	atp[c] + ile-L[c] + trnaile[c] -> ppi[c] + amp[c] + iletrna[c]	(Csal_0481)	Csal_0481		tRNA Charging	0	0	1000	0		6.1.1.5
LEUTRS	Leucyl-tRNA synthetase	atp[c] + leu-L[c] + trnaleu[c] -> ppi[c] + amp[c] + leutrna[c]	(Csal_2344)	Csal_2344		tRNA Charging	0	0	1000	0		6.1.1.4
METTRS	Methionyl-tRNA synthetase	met-L[c] + atp[c] + trnamet[c] -> ppi[c] + amp[c] + mettrna[c]	(Csal_2120)	Csal_2120		tRNA Charging	0	0	1000	0		6.1.1.10
PHETRS	Phenylalanyl-tRNA synthetase	atp[c] + phe-L[c] + trnaphe[c] -> ppi[c] + amp[c] + phetrna[c]	(Csal_1804)	Csal_1804		tRNA Charging	0	0	1000	0		6.1.1.20
PROTRS	Prolyl-tRNA synthetase	pro-L[c] + atp[c] + trnapro[c] -> ppi[c] + amp[c] + protrna[c]	(Csal_2139)	Csal_2139		tRNA Charging	0	0	1000	0		6.1.1.15
SERTRS	Seryl-tRNA synthetase	atp[c] + ser-L[c] + trnaser[c] -> ppi[c] + amp[c] + sertrna[c]	(Csal_2315)	Csal_2315		tRNA Charging	0	0	1000	0		6.1.1.11
SERTRS2	Seryl-tRNA synthetase (selenocystein)	atp[c] + ser-L[c] + trnasecys[c] -> ppi[c] + amp[c] + sertrna[sec][c]	(Csal_2315)	Csal_2315		tRNA Charging	0	0	1000	0		6.1.1.11
THRTRS	Threonyl-tRNA synthetase	atp[c] + thr-L[c] + trnathr[c] -> ppi[c] + amp[c] + thrtrna[c]	(Csal_1799)	Csal_1799		tRNA Charging	0	0	1000	0		6.1.1.3
TRPTRS	Tryptophanyl-tRNA synthetase	atp[c] + trp-L[c] + trnatrp[c] -> ppi[c] + amp[c] + trptrna[c]	(Csal_2965)	Csal_2965		tRNA Charging	0	0	1000	0		6.1.1.2
VALTRS	Valyl-tRNA synthetase	atp[c] + val-L[c] + trnaval[c] -> ppi[c] + amp[c] + valtrna[c]	(Csal_2922)	Csal_2922		tRNA Charging	0	0	1000	0		6.1.1.9
ANTPHOSTR	anthranilate phosphoribosyltransferase	prpp[c] + anth[c] -> ppi[c] + pran[c]	(Csal_2320)	Csal_2320		Tyrosine, Tryptophan, and Phenylalanine Metabolism	0	0	1000	0		2.4.2.18
ANTRSYN	anthranilate synthase	gln-L[c] + chor[c] -> glu-L[c] + pyr[c] + h[c] + anth[c]	(Csal_2321 and Csal_2323)	Csal_2321 Csal_2323		Tyrosine, Tryptophan, and Phenylalanine Metabolism	0	0	1000	0		4.1.3.27
AROAMINOT1	aromatic aminotransferase	akg[c] + phe-L[c] <=> glu-L[c] + phpyr[c]	(Csal_1320)	Csal_1320		Tyrosine, Tryptophan, and Phenylalanine Metabolism	1	-1000	1000	0		2.6.1.58
AROAMINOT2	aromatic aminotransferase	akg[c] + tyr-L[c] <=> glu-L[c] + 34hpp[c]	(Csal_1321)	Csal_1321		Tyrosine, Tryptophan, and Phenylalanine Metabolism	1	-1000	1000	0		2.6.1.5
CHORM1	chorismate mutase	chor[c] -> pphn[c]	(Csal_2166)	Csal_2166		Tyrosine, Tryptophan, and Phenylalanine Metabolism	0	0	1000	0		5.4.99.5
CHORM2	prephenate dehydratase	h[c] + pphn[c] -> h2o[c] + phpyr[c] + co2[c]	(Csal_2166)	Csal_2166		Tyrosine, Tryptophan, and Phenylalanine Metabolism	0	0	1000	0		4.2.1.51
CHORSYN	chorismate synthase	3psme[c] -> pi[c] + chor[c]	(Csal_2466)	Csal_2466		Tyrosine, Tryptophan, and Phenylalanine Metabolism	0	0	1000	0		4.2.3.5
DDPA	3-deoxy-D-arabino-heptulosonate 7-phosphate synthetase	h2o[c] + pep[c] + e4p[c] -> pi[c] + 2dda7p[c]	(Csal_0588) or (Csal_1625)	Csal_0588 Csal_1625		Tyrosine, Tryptophan, and Phenylalanine Metabolism	0	0	1000	0		4.1.2.15
DEHYDRODE	3-dehydroquinate dehydratase	3dhq[c] -> h2o[c] + 3dhsk[c]	(Csal_0294) or (Csal_2283)	Csal_0294 Csal_2283		Tyrosine, Tryptophan, and Phenylalanine Metabolism	0	0	1000	0		4.2.1.10
DHQS	3-dehydroquinate synthase	2dda7p[c] -> pi[c] + 3dhq[c]	(Csal_0614)	Csal_0614		Tyrosine, Tryptophan, and Phenylalanine Metabolism	0	0	1000	0		4.2.3.4
INGLYPHOSS	indole-3-glycerol phosphate synthase	h[c] + 2cpr5p[c] -> h2o[c] + co2[c] + 3ig3p[c]	(Csal_2319)	Csal_2319		Tyrosine, Tryptophan, and Phenylalanine Metabolism	0	0	1000	0		4.1.1.48
PHOSANTRAI	phosphoribosylanthranilate isomerase	pran[c] -> 2cpr5p[c]	(Csal_1260)	Csal_1260		Tyrosine, Tryptophan, and Phenylalanine Metabolism	0	0	1000	0		5.3.1.24
PHOSSHIC	3-phosphoshikimate 1-carboxyvinyltransferase	pep[c] + skm5p[c] <=> pi[c] + 3psme[c]	(Csal_2165)	Csal_2165		Tyrosine, Tryptophan, and Phenylalanine Metabolism	1	-1000	1000	0		2.5.1.19
PREDEGE	prephenate dehydrogenase	nad[c] + pphn[c] -> 34hpp[c] + nadh[c] + co2[c]	(Csal_2165)	Csal_2165		Tyrosine, Tryptophan, and Phenylalanine Metabolism	0	0	1000	0		1.3.1.12
SHIDEHY	shikimate dehydrogenase	h[c] + nadph[c] + 3dhsk[c] <=> nadp[c] + skm[c]	(Csal_2862) or (Csal_0293)	Csal_0293 Csal_2862		Tyrosine, Tryptophan, and Phenylalanine Metabolism	1	-1000	1000	0		1.1.1.25
SHIKI	shikimate kinase	atp[c] + skm[c] -> h[c] + adp[c] + skm5p[c]	(Csal_0613)	Csal_0613		Tyrosine, Tryptophan, and Phenylalanine Metabolism	0	0	1000	0		2.7.1.71
TRYPSYN1	tryptophan synthase	ser-L[c] + 3ig3p[c] -> h2o[c] + g3p[c] + trp-L[c]	(Csal_1261 and Csal_1262)	Csal_1261 Csal_1262		Tyrosine, Tryptophan, and Phenylalanine Metabolism	0	0	1000	0		4.2.1.20
TRYPSYN2	tryptophan synthase	3ig3p[c] -> g3p[c] + indole[c]	(Csal_1261 and Csal_1262)	Csal_1261 Csal_1262		Tyrosine, Tryptophan, and Phenylalanine Metabolism	0	0	1000	0		4.2.1.20
TRYPSYN3	tryptophan synthase (indole)	ser-L[c] + indole[c] -> h2o[c] + trp-L[c]	(Csal_1261 and Csal_1262)	Csal_1261 Csal_1262		Tyrosine, Tryptophan, and Phenylalanine Metabolism	0	0	1000	0	0	4.2.1.20
ACCOAL	acetate-CoA ligase (ADP-forming)	ppa[c] + atp[c] + coa[c] -> ppcoa[c] + ppi[c] + amp[c]	(Csal_0865)	Csal_0865		Unassigned	0	0	1000	0		6.2.1.13
ADNUC	adenosine hydrolase	h2o[c] + adn[c] -> rib-D[c] + ade[c]	(Csal_1840)	Csal_1840		Unassigned	0	0	1000	0		3.2.2.8
ALLTAMH	allantoate amidohydrolase	2 h2o[c] + 2 h[c] + alltt[c] -> 2 nh4[c] + co2[c] + urdglyc[c]	(Csal_1186)	Csal_1186		Unassigned	0	0	1000	0		3.5.3.9
ATPM	ATP maintenance requirement	h2o[c] + atp[c] -> h[c] + pi[c] + adp[c]				Unassigned	0	8.15	1000	0
CAT	catalase	2 h2o2[c] -> 2 h2o[c] + o2[c]	(Csal_0803) or (Csal_1100) or (Csal_0159)	Csal_0159 Csal_0803 Csal_1100		Unassigned	0	0	1000	0		1.11.1.6
FLDR2	flavodoxin reductase (NADPH)	nadph[c] + 2 flxso[c] -> h[c] + nadp[c] + 2 flxr[c]	(Csal_0128)	Csal_0128		Unassigned	0	0	1000	0
GRXR	glutaredoxin reductase	2 gthrd[c] + grxox[c] -> gthox[c] + grxrd[c]	(Csal_1823) or (Csal_2129)	Csal_1823 Csal_2129		Unassigned	0	0	1000	0		1.8.4.2
GTHPi	glutathione peridoxase	h2o2[c] + 2 gthrd[c] -> 2 h2o[c] + gthox[c]	(Csal_2825)	Csal_2825		Unassigned	0	0	1000	0		1.11.1.9
HCO3E	HCO3 equilibration reaction	h2o[c] + co2[c] <=> h[c] + hco3[c]	(Csal_1874)	Csal_1874		Unassigned	1	-1000	1000	0	0	4.2.1.1
PPTHpp	Phosphonate hydrogenase (periplasm)	h2o[p] + ppt[p] -> pi[p] + h2[p]	(Csal_2721)	Csal_2721		Unassigned	0	0	1000	0
SPODM	superoxide dismutase	2 h[c] + 2 o2s[c] -> o2[c] + h2o2[c]	(Csal_1861)	Csal_1861		Unassigned	0	0	1000	0		1.15.1.1
SPODMpp	superoxide dismutase	2 h[p] + 2 o2s[p] -> o2[p] + h2o2[p]	(Csal_1861)	Csal_1861		Unassigned	0	0	1000	0		1.15.1.1
THIORDXi	hydrogen peroxide reductase (thioredoxin)	h2o2[c] + trdrd[c] -> 2 h2o[c] + trdox[c]	(Csal_2825) or (Csal_2817	Csal_2817 Csal_2825		Unassigned	0	0	1000	0
URIC	uricase	2 h2o[c] + o2[c] + urate[c] -> h2o2[c] + co2[c] + alltn[c]				Unassigned	0	0	1000	0		1.7.3.3
ARG	Arginase	2 h[c] + h2o[c] + arg-L[c] -> orn[c] + urea[c]	(Csal_1087)	Csal_1087		Urea cycle and metabolism of amino groups	0	0	1000	0	0	3.5.3.1
ISOPROMA1	3-isopropylmalate	3c2hmp[c] <=> h2o[c] + 2ippm[c]	(Csal_2452 and Csal_2453)	Csal_2452 Csal_2453		Valine, leucine and isoleucine biosynthesis	1	-1000	1000	0		4.2.1.33
ACESY1	Acetolactate synthase (large subunits, small subunits (ilvh) and hypothetical protein)	pyr[c] + h[c] + 2obut[c] -> co2[c] + 2ahbut[c]	(Csal_0501 and Csal_0502 and Csal_0538)	Csal_0501 Csal_0502 Csal_0538		Valine, Leucine, and Isoleucine Metabolism	0	0	1000	0		2.2.1.6
ACESY2	Acetolactate synthase (large subunits, small subunits (ilvh) and hypothetical protein)	2 pyr[c] + h[c] -> co2[c] + alac-S[c]	(Csal_0501 and Csal_0502 and Csal_0538)	Csal_0501 Csal_0502 Csal_0538		Valine, Leucine, and Isoleucine Metabolism	0	0	1000	0		4.1.3.18
BTRANS1	Branched-chain-amino-acid transaminase	akg[c] + ile-L[c] <=> glu-L[c] + 3mop[c]	(Csal_2919)	Csal_2919		Valine, Leucine, and Isoleucine Metabolism	1	-1000	1000	0		2.6.1.42
BTRANS3	leucine transaminase	glu-L[c] + 4mop[c] -> akg[c] + leu-L[c]	(Csal_2919)	Csal_2919		Valine, Leucine, and Isoleucine Metabolism	0	0	1000	0		2.6.1.42
DYAD1	Dihydroxy-acid dehydratase	23dhmp[c] -> h2o[c] + 3mop[c]	(Csal_1142) or (Csal_1145) or (Csal_2664)	Csal_1142 Csal_1145 Csal_2664		Valine, Leucine, and Isoleucine Metabolism	0	0	1000	0		4.2.1.9
DYAD2	Dihydroxy-acid dehydratase	23dhmb[c] -> h2o[c] + 3mob[c]	(Csal_1142) or (Csal_2664) or (Csal_1145)	Csal_1142 Csal_1145 Csal_2664		Valine, Leucine, and Isoleucine Metabolism	0	0	1000	0		4.2.1.9
IPPS	2-isopropylmalate synthase	h2o[c] + 3mob[c] + accoa[c] -> h[c] + coa[c] + 3c3hmp[c]	(Csal_2535) or (Csal_2515)	Csal_2515 Csal_2535		Valine, Leucine, and Isoleucine Metabolism	0	0	1000	0		2.3.3.13
ISOPRODE	3-isopropylmalate dehydrogenase	nad[c] + 3c2hmp[c] -> h[c] + nadh[c] + 3c4mop[c]	(Csal_2451)	Csal_2451		Valine, Leucine, and Isoleucine Metabolism	0	0	1000	0		1.1.1.85
ISOPROMA2	3-isopropylmalate	h2o[c] + 2ippm[c] <=> 3c3hmp[c]	(Csal_2452 and Csal_2453)	Csal_2452 Csal_2453		Valine, Leucine, and Isoleucine Metabolism	1	-1000	1000	0		4.2.1.33
KETOACRE_1	ketol-acid reductoisomerase	nadp[c] + 23dhmb[c] <=> h[c] + nadph[c] + alac-S[c]	(Csal_0504)	Csal_0504		Valine, Leucine, and Isoleucine Metabolism	1	-1000	1000	0		1.1.1.86
KETOACRE_2	Ketol-acid reductoisomerase	h[c] + nadph[c] + 2ahbut[c] <=> nadp[c] + 23dhmp[c]	(Csal_0504)	Csal_0504		Valine, Leucine, and Isoleucine Metabolism	1	-1000	1000	0		1.1.1.86
SPONT	spontaneous	h[c] + 3c4mop[c] -> 4mop[c] + co2[c]	(Csal_1268)	Csal_1268		Valine, Leucine, and Isoleucine Metabolism	0	0	1000	0		2.5.1.-
TREAMLY	Threonine ammonia-lyase	thr-L[c] -> nh4[c] + 2obut[c]	(Csal_0020)	Csal_0020		Valine, Leucine, and Isoleucine Metabolism	0	0	1000	0	0	4.3.1.19
VALPT	Valine pyruvate transaminase (Ala T)	ala-L[c] + 3mob[c] <=> pyr[c] + val-L[c]	(Csal_1348)	Csal_1348		Valine, Leucine, and Isoleucine Metabolism	1	-1000	1000	0		2.6.1.66
VALTA	valine transaminase	akg[c] + val-L[c] <=> glu-L[c] + 3mob[c]	(Csal_2919)	Csal_2919		Valine, Leucine, and Isoleucine Metabolism	1	-1000	1000	0	0	2.6.1.42
AKGDH	2-Oxogluterate dehydrogenase	akg[c] + nad[c] + coa[c] -> succoa[c] + nadh[c] + co2[c]					0	0	1000	0
AMBUTYT	4-aminobutyrate transaminase	akg[c] + 4abut[c] -> glu-L[c] + sucsal[c]					0	0	1000	0
AOXSr2	8-amino-7-oxononanoate synthase	ala-L[c] + pimACP[c] -> co2[c] + ACP[c] + 8aonn[c]					0	0	1000	0
FATTYTHIES1	fatty-acid-CoA thioesterase (decanoate)	h2o[c] + dcacoa[c] -> h[c] + coa[c] + dca[c]					0	0	1000	0
FATTYTHIES10	fatty-acid-CoA thioesterase (octanoate)	h2o[c] + occoa[c] -> h[c] + coa[c] + octa[c]					0	0	1000	0
FATTYTHIES2	fatty-acid-CoA thioesterase (dodecanoate)	h2o[c] + ddcacoa[c] -> h[c] + coa[c] + ddca[c]					0	0	1000	0
FATTYTHIES3	fatty-acid-CoA thioesterase (tetradecanoate)	h2o[c] + tdcoa[c] -> h[c] + coa[c] + ttdca[c]					0	0	1000	0
FATTYTHIES4	fatty-acid-CoA thioesterase (tetradecenoate)	h2o[c] + tdecoa[c] -> h[c] + coa[c] + ttdcea[c]					0	0	1000	0
FATTYTHIES5	fatty-acid-CoA thioesterase (hexadecanoate)	h2o[c] + pmtcoa[c] -> h[c] + coa[c] + hdca[c]					0	0	1000	0
FATTYTHIES6	fatty-acid-CoA thioesterase (hexadecenoate)	h2o[c] + hdcoa[c] -> h[c] + coa[c] + hdcea[c]					0	0	1000	0
FATTYTHIES7	fatty-acid-CoA thioesterase (octadecanoate)	h2o[c] + stcoa[c] -> h[c] + coa[c] + ocdca[c]					0	0	1000	0
FATTYTHIES8	fatty-acid-CoA thioesterase (octadecenoate)	h2o[c] + odecoa[c] -> h[c] + coa[c] + ocdcea[c]					0	0	1000	0
FATTYTHIES9	fatty-acid-CoA thioesterase (hexanoate)	h2o[c] + hxcoa[c] -> h[c] + coa[c] + hxa[c]					0	0	1000	0
HYMEDISYN	4-hydroxy-3-methylbut-2-en-1-yl diphosphate synthase	h[c] + 2mecdp[c] + 2 flxr[c] -> h2o[c] + h2mb4p[c] + 2 flxso[c]					0	0	1000	0
SFGTHi	S-Formylglutathione hydralase	h2o[c] + sfglutth[c] -> h[c] + for[c] + gthrd[c]					0	0	1000	0

## Sheet: Metabolite List
Abbreviation	Description	Neutral formula	Charged formula	Charge	Compartment	KEGG ID	PubChem ID	ChEBI ID	InChI String	SMILES
10fthf[c]	10-Formyltetrahydrofolate		C20H21N7O7	-2
12dgr120[c]	1,2-Diacyl-sn-glycerol (didodecanoyl, n-C12:0)		C27H52O5	0
12dgr140[c]	1,2-Diacyl-sn-glycerol (ditetradecanoyl, n-C14:0)		C31H60O5	0
12dgr141[c]	1,2-Diacyl-sn-glycerol (ditetradec-7-enoyl, n-C14:1)		C31H56O5	0
12dgr160[c]	1,2-Diacyl-sn-glycerol (dihexadecanoyl, n-C16:0)		C35H68O5	0
12dgr161[c]	1,2-Diacyl-sn-glycerol (dihexadec-9-enoyl, n-C16:1)		C35H64O5	0
12dgr180[c]	1,2-Diacyl-sn-glycerol (dioctadecanoyl, n-C18:0)		C39H76O5	0
12dgr181[c]	1,2-Diacyl-sn-glycerol (dioctadec-11-enoyl, n-C18:1)		C39H72O5	0
13dpg[c]	3-Phospho-D-glyceroyl-phosphate		C3H4O10P2	-4
1ddecg3p[c]	1-dodecanoyl-sn-glycerol 3-phosphate		C15H29O7P1	-2
1hdec9eg3p[c]	1-hexadec-9-enoyl-sn-glycerol 3-phosphate		C19H35O7P1	-2
1hdecg3p[c]	1-Acyl-sn-glycerol-3-phosphate		C19H37O7P1	-2
1odec11eg3p[c]	1-octadec-11-enoyl-sn-glycerol 3-phosphate		C21H39O7P1	-2
1odecg3p[c]	1-octadecanoyl-sn-glycerol 3-phosphate		C21H41O7P1	-2
1pyr5c[c]	1-Pyrroline-5-carboxylate		C5H6NO2	-1
1tdec7eg3p[c]	1-tetradec-7-enoyl-sn-glycerol 3-phosphate		C17H31O7P1	-2
1tdecg3p[c]	1-tetradecanoyl-sn-glycerol 3-phosphate		C17H33O7P1	-2
23dhdp[c]	2-3-Dihydrodipicolinate		C7H5NO4	-2
23dhmb[c]	R-2-3-Dihydroxy-3-methylbutanoate		C5H9O4	-1
23dhmp[c]	R-2,3-Dihydroxy-3-methylpentanoate		C6H11O4	-1
24abtn[c]	L-2-4-Diamino-butanoate		C4H11N2O2	1
25aics[c]	(S)-2-[5-Amino-1-(5-phospho-D-ribosyl)imidazole-4-carboxamido]succinate		C13H15N4O12P	-4
25dop[c]	2,5-Dioxopentanoate		C5H4O4	-2
25drapp[c]	2,5-Diamino-6-(ribosylamino)-4-(3H)-pyrimidinone 5-phosphate		C9H14N5O8P	-2
26dap-LL[c]	LL-2,6-Diaminoheptanedioate		C7H14N2O4	0
26dap-M[c]	meso-2-6-Diaminoheptanedioate		C7H14N2O4	0
2ahbut[c]	(S)-2-Aceto-2-hydroxybutanoate		C6H9O4	-1
2amsa[c]	2-ammoniomalonate semialdehyde		C3H5NO3	0
2aobut[c]	L-2-Amino-3-oxobutanoate		C4H7NO3	0
2cpr5p[c]	1-(2-Carboxyphenylamino)-1-deoxy-D-ribulose-5-phosphate		C12H13NO9P	-3
2dda7p[c]	2-Dehydro-3-deoxy-D-arabino-heptonate-7-phosphate		C7H10O10P	-3
2ddg6p[c]	2-Dehydro-3-deoxy-6-phospho-D-gluconate		C6H8O9P	-3
2ddglcn[c]	2-Dehydro-3-deoxy-D-gluconate		C6H9O6	-1
2ddglcn[e]	2-Dehydro-3-deoxy-D-gluconate		C6H9O6	-1
2ddglcn[p]	2-Dehydro-3-deoxy-D-gluconate		C6H9O6	-1
2dh3dgal[c]	2-Dehydro-3-deoxy-D-galactonate		C6H9O6	-1
2dh3dgal6p[c]	2-Dehydro-3-deoxy-D-galactonate 6-phosphate		C6H8O9P	-3
2dhdglu6[c]	6-Phospho-2-dehydro-D-gluconate		C6H11O10P	0
2dhp[c]	2-Dehydropantoate		C6H9O4	-1
2dmmq8[c]	2-Demethylmenaquinone 8		C50H70O2	0
2dmmql8[c]	2-Demethylmenaquinol 8		C50H72O2	0
2dr1p[c]	2-Deoxy-D-ribose 1-phosphate		C5H9O7P	-2
2dr5p[c]	2-Deoxy-D-ribose 5-phosphate		C5H9O7P	-2
2fe1s[c]	[2Fe-1S] desulfurated iron-sulfur cluster		SFe2	2
2fe2s[c]	[2Fe-2S] iron-sulfur cluster		S2Fe2	2
2h3oppan[c]	2-Hydroxy-3-oxopropanoate		C3H3O4	-1
2ippm[c]	2-Isopropylmaleate		C7H8O4	-2
2-ketgluc[c]	2-Keto-D-gluconic acid		C6H1007	0
2-ketgluc[e]	2-Keto-D-gluconic acid		C6H1007	0
2-ketgluc[p]	2-Keto-D-gluconic acid		C6H1007	0
2mahmp[c]	2-Methyl-4-amino-5-hydroxymethylpyrimidine-diphosphate		C6H8N3O7P2	-3
2mcacn[c]	cis-2-Methylaconitate		C7H5O6	-3
2mcit[c]	2-Methylcitrate		C7H7O7	-3
2mdi6car[c]	2-methyl-4,5-dihydropyrimidine-6-carboxylate		C6H8N2O2	0
2me4p[c]	2-C-Methyl-D-erythritol-4-phosphate		C5H11O7P	-2
2mecdp[c]	2-C-Methyl-D-erythritol-2,4-cyclodiphosphate		C5H10O9P2	-2
2obut[c]	2-Oxobutanoate		C4H5O3	-1
2ohph[c]	2-Octaprenyl-6-hydroxyphenol		C46H70O2	0
2ombzl[c]	2-Octaprenyl-6-methoxy-1,4-benzoquinol		C47H72O3	0
2omhmbl[c]	2-Octaprenyl-3-methyl-5-hydroxy-6-methoxy-1,4-benzoquinol		C48H74O4	0
2ommbl[c]	2-Octaprenyl-3-methyl-6-methoxy- 1,4-benzoquinol		C48H74O3	0
2omph[c]	2-Octaprenyl-6-methoxyphenol		C47H72O2	0
2oph[c]	2-Octaprenylphenol		C46H70O	0
2p4c2me[c]	2-Phospho-4-(cytidine-5-diphospho)-2-C-methyl-D-erythritol		C14H22N3O17P3	-4
2pg[c]	2-Phospho-D-glycerate		C3H4O7P	-3
2pglyc[c]	2-Phosphoglycolate		C2H2O6P	-3
34hpp[c]	3-(4-Hydroxyphenyl)pyruvate		C9H7O4	-1
3c2hmp[c]	3-Carboxy-3-hydroxy-4-methylpentanoate		C7H10O5	-2
3c3hmp[c]	3-Carboxy-3-hydroxy-4-methylpentanoate		C7H10O5	-2
3c4mop[c]	3-Carboxy-4-methyl-2-oxopentanoate		C7H8O5	-2
3dhq[c]	3-Dehydroquinate		C7H9O6	-1
3dhsk[c]	3-Dehydroshikimate		C7H7O5	-1
3fe4s[c]	[3Fe-4S] damaged iron-sulfur cluster		S4Fe3	0
3haACP[c]	(3R)-3-Hydroxyacyl-[acyl-carrier protein]		C15H27N2O9PRS	-1
3hbcoa[c]	(S)-3-Hydroxybutanoyl-CoA		C25H38N7O18P3S	-4
3hcddec5eACP[c]	(R)-3-hydroxy-cis-dodec-5-enoyl-[acyl-carrier protein]		C23H41N2O9PRS	-1
3hcmrs7eACP[c]	(R)-3-hydroxy-cis-myristol-7-eoyl-[acyl-carrier protein]		C25H45N2O9PRS	-1
3hcpalm9eACP[c]	(R)-3-hydroxy-cis-palm-9-eoyl-[acyl-carrier protein]		C27H49N2O9PRS	-1
3hcvac11eACP[c]	(R)-3-hydroxy-cis-vacc-11-enoyl-[acyl-carrier protein]		C29H53N2O9PRS	-1
3hdcoa[c]	(S)-3-Hydroxydecanoyl-CoA		C31H50N7O18P3S	-4
3hddcoa[c]	(S)-3-Hydroxydodecanoyl-CoA		C33H54N7O18P3S	-4
3hddecACP[c]	(R)-3-Hydroxydodecanoyl-[acyl-carrier protein]		C23H43N2O9PRS	-1
3hdecACP[c]	(R)-3-Hydroxydecanoyl-[acyl-carrier protein]		C21H39N2O9PRS	-1
3hhcoa[c]	(S)-3-Hydroxyhexanoyl-CoA		C27H42N7O18P3S	-4
3hhdcoa[c]	(S)-3-Hydroxyhexadecanoyl-CoA		C37H62N7O18P3S	-4
3hhexACP[c]	(R)-3-Hydroxyhexanoyl-[acyl-carrier protein]		C17H31N2O9PRS	-1
3hmrsACP[c]	(3R)-3-Hydroxytetradecanoyl-[acyl-carrier-protein]		C25H47N2O9PRS	-1
3hocoa[c]	(S)-3-Hydroxyoctanoyl-CoA		C29H46N7O18P3S	-4
3hoctaACP[c]	(R)-3-Hydroxyoctadecanoyl-[acyl-carrier protein]		C29H55N2O9PRS	-1
3hoctACP[c]	(R)-3-Hydroxyoctanoyl-[acyl-carrier protein]		C19H35N2O9PRS	-1
3hodcoa[c]	(S)-3-Hydroxyoctadecanoyl-CoA		C39H66N7O18P3S	-4
3hpalmACP[c]	R-3-hydroxypalmitoyl-[acyl-carrier protein]		C27H51N2O9PRS	-1
3htdcoa[c]	(S)-3-Hydroxytetradecanoyl-CoA		C35H58N7O18P3S	-4
3ig3p[c]	Indoleglycerol-phosphate		C11H12NO6P	-2
3mob[c]	3-Methyl-2-oxobutanoate		C5H7O3	-1
3mop[c]	(S)-3-Methyl-2-oxopentanoate		C6H9O3	-1
3ocddec5eACP[c]	3-oxo-cis-dodec-5-enoyl-[acyl-carrier protein]		C23H39N2O9PRS	-1
3ocmrs7eACP[c]	3-oxo-cis-myristol-7-eoyl-[acyl-carrier protein]		C25H43N2O9PRS	-1
3ocpalm9eACP[c]	3-oxo-cis-palm-9-eoyl-[acyl-carrier protein]		C27H47N2O9PRS	-1
3ocvac11eACP[c]	3-oxo-cis-vacc-11-enoyl-[acyl-carrier protein]		C29H51N2O9PRS	-1
3odcoa[c]	3-Oxodecanoyl-CoA		C31H48N7O18P3S	-4
3oddcoa[c]	3-Oxododecanoyl-CoA		C33H52N7O18P3S	-4
3oddecACP[c]	3-Oxododecanoyl-[acyl-carrier protein]	C23H41N2O9PRS	C23H41N2O9PRS	-1
3odecACP[c]	3-Oxodecanoyl-[acyl-carrier protein]	C21H37N2O9PRS	C21H37N2O9PRS	-1
3ohcoa[c]	3-Oxohexanoyl-CoA		C27H40N7O18P3S	-4
3ohdcoa[c]	3-Oxohexadecanoyl-CoA		C37H60N7O18P3S	-4
3ohexACP[c]	3-Oxohexanoyl-[acyl-carrier protein]		C17H29N2O9PRS	-1
3omrsACP[c]	3-Oxotetradecanoyl-[acyl-carrier protein]		C25H45N2O9PRS	-1
3oocoa[c]	3-Oxooctanoyl-CoA		C29H44N7O18P3S	-4
3ooctACP[c]	3-Oxooctanoyl-[acyl-carrier protein]		C19H33N2O9PRS	-1
3ooctdACP[c]	3-Oxooctadecanoyl-[acyl-carrier protein]		C29H53N2O9PRS	-1
3oodcoa[c]	3-Oxooctadecanoyl-CoA		C39H64N7O18P3S	-4
3opalmACP[c]	3-Oxohexadecanoyl-[acyl-carrier protein]		C27H49N2O9PRS	-1
3ophb[c]	3-Octaprenyl-4-hydroxybenzoate		C47H69O3	-1
3otdcoa[c]	3-Oxotetradecanoyl-CoA		C35H56N7O18P3S	-4
3pg[c]	3-Phospho-D-glycerate		C3H4O7P	-3
3php[c]	3-Phosphonooxypyruvate		C3H2O7P	-3
3psme[c]	5-O-(1-Carboxyvinyl)-3-phosphoshikimate		C10H9O10P	-4
3sala[c]	3-Sulfino-L-alanine		C3H5NO4S	-2
4abut[c]	4-Aminobutanoate		C4H9NO2	0
4abutn[c]	4-aminobutyraldehyde		C4H10NO	1
4abz[c]	4-Aminobenzoate		C7H6NO2	-1
4adcho[c]	4-Amino-4-deoxychorismate		C10H10NO5	-1
4ahmmp[c]	4-Amino-5-hydroxymethyl-2-methylpyrimidine		C6H9N3O	0
4ampm[c]	4-Amino-2-methyl-5-phosphomethylpyrimidine		C6H8N3O4P	-2
4c2me[c]	4-(Cytidine 5-diphospho)-2-C-methyl-D-erythritol		C14H23N3O14P2	-2
4crsol[c]	p-Cresol		C7H8O	0
4fe4s[c]	[4Fe-4S] iron-sulfur cluster		S4Fe4	2
4hbz[c]	4-Hydroxybenzoate		C7H5O3	-1
4hthr[c]	4-Hydroxy-L-threonine		C4H9NO4	0
4mop[c]	4-Methyl-2-oxopentanoate4-Methyl-2-oxopentanoate		C6H9O3	-1
4mpetz[c]	4-Methyl-5-(2-phosphoethyl)-thiazole		C6H8NO4PS	-2
4pasp[c]	4-Phospho-L-aspartate		C4H6NO7P	-2
4per[c]	4-Phospho-D-erythronate		C4H6O8P	-3
4ppan[c]	D-4-Phosphopantothenate		C9H15NO8P	-3
4ppcys[c]	N-((R)-4-Phosphopantothenoyl)-L-cysteine		C12H20N2O9PS	-3
4r5au[c]	5-Amino-6-(1-D-ribitylamino)uracil		C9H16N4O6	0
5aizc[c]	5-amino-1-(5-phospho-D-ribosyl)imidazole-4-carboxylate		C9H11N3O9P	-3
5aop[c]	5-Aminolevulinate		C5H9NO3	0
5aprbu[c]	5-Amino-6-(5-phosphoribitylamino)uracil		C9H15N4O9P	-2
5apru[c]	5-Amino-6-(5-phosphoribosylamino)uracil		C9H13N4O9P	-2
5caiz[c]	5-Carboxyamino-1-(5-phospho-D-ribosyl)imidazole		C9H11N3O9P	-3
5dglcn[c]	5-Dehydro-D-gluconate		C6H9O7	-1
5dglcn[e]	5-Dehydro-D-gluconate		C6H9O7	-1
5dglcn[p]	5-Dehydro-D-gluconate		C6H9O7	-1
5dh4dglc[c]	5-Dehydro-4-deoxy-D-glucarate		C6H6O7	-2
5drib[c]	5-deoxyribose		C5H10O4	0
5fthf[c]	5-Formyltetrahydrofolate		C20H21N7O7	-2
5mta[c]	5-Methylthioadenosine		C11H15N5O3S	0
5mthf[c]	5-Methyltetrahydrofolate		C20H24N7O6	-1
5mtr[c]	5-Methylthio-D-ribose		C6H12O4S	0
6hmhpt[c]	6-hydroxymethyl dihydropterin		C7H9N5O2	0
6hmhptpp[c]	6-hydroxymethyl-dihydropterin pyrophosphate		C7H8N5O8P2	-3
6pgc[c]	6-Phospho-D-gluconate		C6H10O10P	-3
6pgl[c]	D-Glucono-1,5-lactone 6-phosphate		C6H9O9P	-2
8aonn[c]	8-Amino-7-oxononanoate		C9H17NO3	0
aacoa[c]	Acetoacetyl-CoA		C25H36N7O18P3S	-4
aact[c]	Aminoacetone		C3H8NO	1
ac[c]	Acetate		C2H3O2	-1
ac[e]	Acetate-exchange		C2H3O2	-1
ac[p]	Acetate		C2H3O2	-1
acACP[c]	Acetyl-ACP		C13H23N2O8PRS	-1
acald[c]	Acetaldehyde		C2H4O	0
acald[e]	Acetaldehyde		C2H4O	0
acald[p]	Acetaldehyde		C2H4O	0
accoa[c]	Acetyl-CoA		C23H34N7O17P3S	-4
acetol[c]	Acetol		C3H6O2	0
acg5p[c]	N-Acetyl-L-glutamate-5-phosphate		C7H9NO8P	-3
acg5sa[c]	N-Acetyl-L-glutamate-5-semialdehyde		C7H10NO4	-1
acgam[c]	N-Acetyl-D-glucosamine		C8H15NO6	0
acgam1p[c]	N-Acetyl-alpha-D-glucosamine-1-phosphate		C8H14NO9P	-2
acglu[c]	N-Acetyl-L-glutamate		C7H9NO5	-2
achms[c]	O-Acetyl-L-homoserine		C6H11NO4	0
acmum6p[c]	N-acetylmuramate 6-phosphate		C11H17NO11P	-3
acon-C[c]	cis-Aconitate		C6H3O6	-3
acorn[c]	N-Acetylornithine		C7H14N2O3	0
ACP[c]	acyl carrier protein		C11H21N2O7PRS	-1
ACP[e]	acyl carrier protein		C11H21N2O7PRS	-1
acser[c]	O-Acetyl-L-serine		C5H9NO4	0
acser[e]	O-Acetyl-L-serine		C5H9NO4	0
acser[p]	O-Acetyl-L-serine		C5H9NO4	0
actACP[c]	Acetoacetyl-ACP		C15H25N2O9PRS	-1
actp[c]	Acetyl phosphate		C2H3O5P	-2
ade[c]	Adenine		C5H5N5	0
ade[e]	Adenine		C5H5N5	0
ade[p]	Adenine		C5H5N5	0
adn[c]	Adenosine		C10H13N5O4	0
adp[c]	ADP		C10H12N5O10P2	-3
adphep-DD[c]	ADP-D-glycero-D-manno-heptose		C17H25N5O16P2	-2
adphep-LD[c]	ADP-L-glycero-D-manno-heptose		C17H25N5O16P2	-2
adprib[c]	ADPribose		C15H21N5O14P2	-2
agm[c]	Agmatine		C5H16N4	2
ahcys[c]	S-Adenosyl-L-homocysteine		C14H20N6O5S	0
ahdt[c]	7,8-Dihydroneopterin-3-triphosphate		C9H12N5O13P3	-4
aicar[c]	1-(5-Phosphoribosyl)-5-amino-4-imidazolecarboxamide		C9H13N4O8P	-2
air[c]	Aminoimidazole-ribotide		C8H12N3O7P	-2
akg[c]	2-Oxoglutarate		C5H4O5	-2
akg[e]	2-Oxoglutarate		C5H4O5	-2
akg[p]	2-Oxoglutarate		C5H4O5	-2
alaala[c]	D-Alanyl-D-alanine		C6H12N2O3	0
alaala[e]	D-Alanyl-D-alanine		C6H12N2O3	0
alaala[p]	D-Alanyl-D-alanine		C6H12N2O3	0
ala-B[c]	beta-Alanine		C3H7NO2	0
alac-S[c]	(S)-2-Acetolactate		C5H7O4	-1
ala-D[c]	D-Alanine		C3H7NO2	0
ala-D[e]	D-Alanine		C3H7NO2	0
ala-D[p]	D-Alanine		C3H7NO2	0
ala-L[c]	L- Alanine		C3H7NO2	0
alatrna[c]	L-Alanyl-tRNA(Ala)		C3H6NOR	1
alltn[c]	Allantoin		C4H6N4O3	0
alltn[e]	Allantoin		C4H6N4O3	0
alltn[p]	Allantoin		C4H6N4O3	0
alltt[c]	Allantoate		C4H7N4O4	-1
altrn[c]	D-Altronate		C6H11O7	-1
amet[c]	S-Adenosyl-L-methionine		C15H23N6O5S	1
ametam[c]	S-Adenosylmethioninamine		C14H23N6O3S	1
amob[c]	S-Adenosyl-4-methylthio-2-oxobutanoate		C15H19N5O6S	0
amp[c]	Adenosine-5-monophosphate;		C10H12N5O7P	-2
anhgm[c]	N-Acetyl-D-glucosamine(anhydrous)N-Acetylmuramic acid		C19H29N2O12	-1
anhgm[e]	N-Acetyl-D-glucosamine(anhydrous)N-Acetylmuramic acid		C19H29N2O12	-1
anhgm[p]	N-Acetyl-D-glucosamine(anhydrous)N-Acetylmuramic acid		C19H29N2O12	-1
anhgm3p[c]	N-Acetyl-D-glucosamine(anhydrous)N-Acetylmuramyl-tripeptide		C34H52N6O19	-2
anhgm3p[p]	N-Acetyl-D-glucosamine(anhydrous)N-Acetylmuramyl-tripeptide		C34H52N6O19	-2
anhgm4p[c]	N-Acetyl-D-glucosamine(anhydrous)N-Acetylmuramyl-tetrapeptide		C37H57N7O20	-2
anhgm4p[p]	N-Acetyl-D-glucosamine(anhydrous)N-Acetylmuramyl-tetrapeptide		C37H57N7O20	-2
anhm[c]	1,6-anhydrous-N-Acetylmuramate		C11H16NO7	-1
anhm3p[c]	1,6-anhydrous-N-Acetylmuramyl-tripeptide		C26H39N5O14	-2
anhm4p[c]	1,6-anhydrous-N-Acetylmuramyl-tetrapeptide		C29H44N6O15	-2
anth[c]	Anthranilate		C7H6NO2	-1
ap4a[c]	P1,P4-Bis(5-adenosyl) tetraphosphate		C20H24N10O19P4	-4
apoACP[c]	apoprotein-[acyl-carrier-protein]		RHO	0
apoACP[e]	apoprotein-[acyl-carrier-protein]-exchange		RHO	0
aps[c]	Adenosine 5-phosphosulfate		C10H12N5O10PS	-2
ara5p[c]	D-Arabinose-5-phosphate		C5H9O8P	-2
arbtn[c]	aerobactin minus Fe3		C22H33N4O13	-3
arbtn[e]	aerobactin minus Fe3		C22H33N4O13	-3
arbtn[p]	aerobactin minus Fe3		C22H33N4O13	-3
arbtn-fe3[c]	Aerobactin		C22H33FeN4O13	0
arbtn-fe3[e]	Aerobactin		C22H33FeN4O13	0
arbtn-fe3[p]	Aerobactin		C22H33FeN4O13	0
arg-L[c]	L-Arginine		C6H15N4O2	1
arg-L[e]	L-Arginine		C6H15N4O2	1
arg-L[p]	L-Arginine		C6H15N4O2	1
argsuc[c]	N-(L-Arginino)succinate		C10H17N4O6	-1
argtrna[c]	L-Arginyl-tRNA(Arg)		C6H14N4OR	2
asn-L[c]	L-Asparagine		C4H8N2O3	0
asn-L[e]	L-Asparagine		C4H8N2O3	0
asn-L[p]	L-Asparagine		C4H8N2O3	0
asp-D[c]	D-Aspartate		C4H6NO4	-1
asp-D[e]	D-Aspartate		C4H6NO4	-1
asp-D[p]	D-Aspartate		C4H6NO4	-1
asp-L[c]	L-Aspartate		C4H6NO4	-1
asp-L[e]	L-Aspartate		C4H6NO4	-1
asp-L[p]	L-Aspartate		C4H6NO4	-1
aspsa[c]	L-aspartate-4-semialdehyde		C4H7NO3	0
asptrna[c]	L-Aspartyl-tRNA(Asp)		C4H5NO3R	0
athr-L[c]	L-Allo-threonine		C4H9NO3	0
athtp[c]	adenosine thiamine triphosphate		C22H28N9O13P3S	-2
atp[c]	ATP		C10H12N5O13P3	-4
b2coa[c]	Crotonoyl-CoA		C25H36N7O17P3S	-4
betald[c]	Betaine-aldehyde		C5H12NO	1
bmoco[c]	bis-molybdenum cofactor		C20H20N10O13P2S4Mo	-4
bmoco1gdp[c]	bis-molybdopterin mono-guanine dinucleotide		C30H32N15O20P3S4Mo	-4
bmocogdp[c]	bis-molybdopterin guanine dinucleotide		C40H44N20O27P4S4Mo	-4
btamp[c]	Biotinyl-5-AMP	C20H27N7O9PS	C20H27N7O9PS	-1
btcoa[c]	Butanoyl-CoA		C25H38N7O17P3S	-4
btn[c]	Biotin		C10H15N2O3S	-1
btn[e]	Biotin		C10H15N2O3S	-1
btn[p]	Biotin		C10H15N2O3S	-1
but2eACP[c]	But-2-enoyl-[acyl-carrier protein]		C15H25N2O8PRS	-1
butACP[c]	Butyryl-ACP (n-C4:0ACP)		C15H27N2O8PRS	-1
bwco[c]	tungsten bispterin cofactor		C20H20N10O13P2S4W	-4
bwco1gdp[c]	tungsten bispterin cofactor mono-guanine dinucleotide		C30H32N15O20P3S4W	-4
bwcogdp[c]	tungsten bispterin cofactor guanine dinucleotide		C40H44N20O27P4S4W	-4
ca2[c]	Calcium		Ca	2
ca2[e]	Calcium-exchange		Ca	2
ca2[p]	Calcium-exchange		Ca	2
cbasp[c]	N-Carbamoyl-L-aspartate		C5H6N2O5	-2
cbp[c]	Carbamoyl-phosphate		CH2NO5P	-2
cbptrc[c]	N-carbamoylputrecine		C5H14N3O	1
cddec5eACP[c]	cis-dodec-5-enoyl-[acyl-carrier protein] (n-C12:1)		C23H41N2O8PRS	-1
cdec3eACP[c]	cis-dec-3-enoyl-[acyl-carrier protein] (n-C10:1)		C21H37N2O8PRS	-1
cdg[c]	7-deaza-7-carboxyguanine		C7H5N4O3	-1
cdp[c]	CDP		C9H12N3O11P2	-3
cdpdddecg[c]	CDP-1,2-didodecanoylglycerol		C36H63N3O15P2	-2
cdpdhdec9eg[c]	CDP-1,2-dihexadec-9-enoylglycerol		C44H75N3O15P2	-2
cdpdhdecg[c]	CDP-1,2-dihexadecanoylglycerol		C44H79N3O15P2	-2
cdpdodec11eg[c]	CDP-1,2-dioctadec-11-enoylglycerol		C48H83N3O15P2	-2
cdpdodecg[c]	CDP-1,2-dioctadecanoylglycerol		C48H87N3O15P2	-2
cdpdtdec7eg[c]	CDP-1,2-ditetradec-7-enoylglycerol		C40H67N3O15P2	-2
cdpdtdecg[c]	CDP-1,2-ditetradecanoylglycerol		C40H71N3O15P2	-2
cgly[c]	Cys-Gly		C5H10N2O3S	0
cgly[e]	Cys-Gly		C5H10N2O3S	0
cgly[p]	Cys-Gly		C5H10N2O3S	0
chol[c]	Choline		C5H14NO	1
chol[e]	Choline exchange		C5H14NO	1
chol[p]	Choline		C5H14NO	1
chor[c]	Chorismate		C10H8O6	-2
cit[c]	Citrate		C6H5O7	-3
cit[e]	Citrate		C6H5O7	-3
cit[p]	Citrate		C6H5O7	-3
citr-L[c]	L-Citrulline		C6H13N3O3	0
ckdo[c]	CMP-3-deoxy-D-manno-octulosonate		C17H24N3O15P	-2
cl[c]	Chloride		Cl	-1
cl[e]	Chloride-exchange		Cl	-1
cl[p]	Chloride		Cl	-1
cmp[c]	CMP		C9H12N3O8P	-2
co2[c]	CO2		CO2	0
co2[e]	CO2-exchange		CO2	0
co2[p]	CO2		CO2	0
coa[c]	CoA		C21H32N7O16P3S	-4
cobalt2[c]	Co2		Co	2
cobalt2[e]	Co2-exchange		Co	2
cobalt2[p]	Co2		Co	2
cpe160[c]	cyclopropane phosphatidylethanolamine (dihexadec-9,10-cyclo-anoyl, n-C16:0 cyclo)		C39H74N1O8P1	0
cpe180[c]	cyclopropane phosphatidylethanolamine (dioctadec-11,12-cyclo-anoyl, n-C18:0 cyclo)		C43H82N1O8P1	0
cpg160[c]	cyclopropane phosphatidylglycerol (dihexadec-9,10-cyclo-anoyl, n-C16:0 cyclo)		C40H74O10P1	-1
cpg180[c]	cyclopropane phosphatidylglycerol (dioctadec-11,12-cyclo-anoyl, n-C18:0 cyclo)		C44H82O10P1	-1
cpgn[c]	coprogen		C35H52N6O13Fe	-1
cpgn[e]	coprogen		C35H52N6O13Fe	-1
cpgn[p]	coprogen		C35H52N6O13Fe	-1
cpgn-un[c]	coprogen unloaded (no Fe(III))		C35H52N6O13	-4
cpgn-un[e]	coprogen unloaded (no Fe(III))		C35H52N6O13	-4
cpgn-un[p]	coprogen unloaded (no Fe(III))		C35H52N6O13	-4
cph4[c]	6-carboxy-5,6,7,8-tetrahydropterin		C7H8N5O3	-1
cpmp[c]	cyclic pyranopterin monophosphate		C10H13N5O8P	-1
cpppg3[c]	Coproporphyrinogen III		C36H40N4O8	-4
csn[c]	Cytosine		C4H5N3O	0
csn[e]	Cytosine		C4H5N3O	0
csn[p]	Cytosine		C4H5N3O	0
ctp[c]	CTP		C9H12N3O14P3	-4
cu[c]	Cu+		Cu	1
cu[e]	Cu+		Cu	1
cu[p]	Cu+		Cu	1
cu2[c]	Cu2		Cu	2
cu2[e]	Cu2-exchange		Cu	2
cu2[p]	Cu2		Cu	2
cys-L[c]	L-Cysteine		C3H7NO2S	0
cys-L[e]	L-Cysteine		C3H7NO2S	0
cys-L[p]	L-Cysteine		C3H7NO2S	0
cyst-L[c]	L-Cystathionine		C7H14N2O4S	0
cytd[c]	Cytidine		C9H13N3O5	0
dad-2[c]	Deoxyadenosine		C10H13N5O3	0
dad-5[c]	5-Deoxyadenosine		C10H13N5O3	0
dadp[c]	2-Deoxyadenosine-5-diphosphate		C10H12N5O9P2	-3
damp[c]	dAMP		C10H12N5O6P	-2
dann[c]	7,8-Diaminononanoate		C9H21N2O2	1
datp[c]	2-Deoxyadenosine-5-triphosphate		C10H12N5O12P3	-4
db4p[c]	L-3,4-Dihydroxybutan-2-one-4-phosphate		C4H7O6P	-2
dc2coa[c]	trans-Dec-2-enoyl-CoA		C31H48N7O17P3S	-4
dca[c]	Decanoate (n-C10:0)		C10H19O2	-1
dca[e]	Decanoate (n-C10:0)		C10H19O2	-1
dca[p]	Decanoate (n-C10:0)		C10H19O2	-1
dcaACP[c]	Decanoyl-ACP (n-C10:0ACP)	C21H39N2O8PRS	C21H39N2O8PRS	-1
dcacoa[c]	Decanoyl-CoA (n-C10:0CoA)		C31H50N7O17P3S	-4
dcamp[c]	N6-(1,2-Dicarboxyethyl)-AMP		C14H14N5O11P	-4
dcdp[c]	dCDP		C9H12N3O10P2	-3
dcmp[c]	dCMP		C9H12N3O7P	-2
dctp[c]	dCTP		C9H12N3O13P3	-4
dcyt[c]	Deoxycytidine		C9H13N3O4	0
dd2coa[c]	trans-Dodec-2-enoyl-CoA		C33H52N7O17P3S	-4
ddca[c]	Dodecanoate (n-C12:0)		C12H23O2	-1
ddca[e]	Dodecanoate (n-C12:0)		C12H23O2	-1
ddca[p]	Dodecanoate (n-C12:0)		C12H23O2	-1
ddcaACP[c]	Dodecanoyl-ACP (n-C12:0ACP)		C23H43N2O8PRS	-1
ddcacoa[c]	Dodecanoyl-CoA (n-C12:0CoA)		C33H54N7O17P3S	-4
ddcap[c]	Dodecanoly-phosphate (n-C12:0)		C12H24O5P1	-1
dgdp[c]	2-Deoxyguanosine-5-diphosphate		C10H12N5O10P2	-3
dgmp[c]	dGMP		C10H12N5O7P	-2
dgmp[e]	dGMP		C10H12N5O7P	-2
dgmp[p]	dGMP		C10H12N5O7P	-2
dgsn[c]	Deoxyguanosine		C10H13N5O4	0
dgsn[e]	Deoxyguanosine		C10H13N5O4	0
dgsn[p]	Deoxyguanosine		C10H13N5O4	0
dgtp[c]	dGTP		C10H12N5O13P3	-4
dha[c]	Dihydroxyacetone		C3H6O3	0
dha[e]	Dihydroxyacetone		C3H6O3	0
dha[p]	Dihydroxyacetone		C3H6O3	0
dhap[c]	Dihydroxyacetone-phosphate		C3H5O6P	-2
dhf[c]	Dihydrofolate		C19H19N7O6	-2
dhgly[c]	dehydroglycine		C2H2NO2	-1
dhmpt[c]	Dihydromonapterin		C9H13N5O4	0
dhmptp[c]	dihydromonapterin-triphosphate		C9H12N5O13P3	-4
dhnpt[c]	2-Amino-4-hydroxy-6-(D-erythro-1,2,3-trihydroxypropyl)-7,8-dihydropteridine		C9H13N5O4	0
dhor-S[c]	(S)-Dihydroorotate		C5H5N2O4	-1
dhpmp[c]	Dihydroneopterin monophosphate		C9H12N5O7P	-2
dhpt[c]	7,8-Dihydropteroate		C14H13N6O3	-1
dhptd[c]	4,5-dihydroxy-2,3-pentanedione		C5H8O4	0
dimp[c]	dIMP		C10H11N4O7P	-2
dimp[e]	dIMP		C10H11N4O7P	-2
dimp[p]	dIMP		C10H11N4O7P	-2
din[c]	Deoxyinosine		C10H12N4O4	0
din[e]	Deoxyinosine		C10H12N4O4	0
din[p]	Deoxyinosine		C10H12N4O4	0
ditp[c]	dITP		C10H11N4O13P3	-4
dmgly[c]	N,N-Dimethylglycine		C4H9NO2	0
dmlz[c]	6,7-Dimethyl-8-(D-ribityl)lumazine		C13H18N4O6	0
dmpp[c]	Dimethylallyl-diphosphate		C5H9O7P2	-3
dnad[c]	Deamino-NAD+		C21H24N6O15P2	-2
dpcoa[c]	Dephospho-CoA		C21H33N7O13P2S	-2
dr15bp[c]	D-Ribulose 1,5-bisphosphate		C5H8O11P2	-4
dscl[c]	Precorrin 2		C42H41N4O16	-7
dtbt[c]	Dethiobiotin		C10H17N2O3	-1
dtdp[c]	dTDP		C10H13N2O11P2	-3
dtmp[c]	dTMP		C10H13N2O8P	-2
dttp[c]	dTTP		C10H13N2O14P3	-4
dudp[c]	dUDP		C9H11N2O11P2	-3
dump[c]	dUMP		C9H11N2O8P	-2
duri[c]	Deoxyuridine		C9H12N2O5	0
dutp[c]	dUTP		C9H11N2O14P3	-4
dxyl[c]	1-deoxy-D-xylulose		C5H10O4	0
dxyl5p[c]	1-Deoxy-D-xylulose-5-phosphate		C5H9O7P	-2
e4p[c]	D-Erythrose-4-phosphate		C4H7O7P	-2
ect-L[c]	Ectoine		C6H10N2O2	0
ect-L[e]	Ectoine		C6H10N2O2	0
ect-L[p]	Ectoine		C6H10N2O2	0
egmeACP[c]	Enoylglutaryl-[acyl-carrier protein] methyl ester		C17H27N2O10PRS	-1
eig3p[c]	D-erythro-1-(Imidazol-4-yl)glycerol-3-phosphate		C6H9N2O6P	-2
epmeACP[c]	Enoylpimeloyl-[acyl-carrier protein] methyl ester		C19H31N2O10PRS	-1
etha[c]	Ethanolamine		C2H8NO	1
etha[e]	Ethanolamine		C2H8NO	1
etha[p]	Ethanolamine		C2H8NO	1
etoh[c]	Ethanol		C2H6O	0
etoh[e]	Ethanol		C2H6O	0
etoh[p]	Ethanol		C2H6O	0
f1p[c]	D-Fructose 1-phosphate		C6H11O9P	-2
f6p[c]	beta-D-Fructose-6-phosphate		C6H11O9P	-2
f6p[e]	beta-D-Fructose-6-phosphate		C6H11O9P	-2
f6p[p]	D-Fructose 6-phosphate		C6H11O9P	-2
fad[c]	FAD		C27H31N9O15P2	-2
fadh2[c]	FADH2		C27H33N9O15P2	-2
fald[c]	Formaldehyde		CH2O	0
fald[e]	Formaldehyde		CH2O	0
fald[p]	Formaldehyde		CH2O	0
fdp[c]	beta-D-Fructose-1,6-bisphosphate		C6H10O12P2	-4
fe2[c]	Fe2		Fe	2
fe2[e]	fe2-exchange		Fe	2
fe2[p]	Fe2		Fe	2
fe3[c]	Fe3		Fe	3
fe3[e]	Fe3-exchange		Fe	3
fe3[p]	Fe3-exchange		Fe	3
fe3dcit[e]	Fe(III)dicitrate		C12H10FeO14	-3
fe3dcit[p]	Fe(III)dicitrate		C12H10FeO14	-3
fe3hox[c]	Fe(III)hydroxamate		C9H18O6N3Fe	0
fe3hox[e]	Fe(III)hydroxamate		C9H18O6N3Fe	0
fe3hox[p]	Fe(III)hydroxamate		C9H18O6N3Fe	0
fe3hox-un[c]	Fe(III)hydoxamate, unloaded		C9H18O6N3	-3
fe3hox-un[e]	Fe(III)hydoxamate, unloaded		C9H18O6N3	-3
fe3hox-un[p]	Fe(III)hydoxamate, unloaded		C9H18O6N3	-3
fecrm[c]	Ferrichrome		C27H42FeN9O12	0
fecrm[e]	Ferrichrome		C27H42FeN9O12	0
fecrm[p]	Ferrichrome		C27H42FeN9O12	0
fecrm-un[c]	Ferrichrome minus Fe(III)		C27H42N9O12	-3
fecrm-un[e]	Ferrichrome minus Fe(III)		C27H42N9O12	-3
fecrm-un[p]	Ferrichrome minus Fe(III)		C27H42N9O12	-3
feoxam[c]	ferroxamine		C25H46FeN6O8	1
feoxam[e]	ferroxamine		C25H46FeN6O8	1
feoxam[p]	ferroxamine		C25H46FeN6O8	1
feoxam-un[c]	ferroxamine minus Fe(3)		C25H46N6O8	-2
feoxam-un[e]	ferroxamine minus Fe(3)		C25H46N6O8	-2
feoxam-un[p]	ferroxamine minus Fe(3)		C25H46N6O8	-2
fgam[c]	5-Phosphoribosyl-N-formylglycinamide		C8H13N2O9P	-2
flxr[c]	Flavodoxin reduced		XH	-1
flxso[c]	flavodoxin semi oxidized		XH	0
fmettrna[c]	N-Formylmethionyl-tRNA		C6H9NO2SR	0
fmn[c]	FMN		C17H19N4O9P	-2
fmnh2[c]	Reduced FMN		C17H21N4O9P	-2
for[c]	Formate		CH1O2	-1
fpram[c]	2-(Formamido)-N1-(5-phosphoribosyl)acetamidine		C8H15N3O8P	-1
fprica[c]	1-(5-Phosphoribosyl)-5-formamido-4-imidazolecarboxamide		C10H13N4O9P	-2
frdp[c]	trans,trans-Farnesyl-diphosphate		C15H25O7P2	-3
fru[c]	D-Fructose		C6H12O6	0
fru[e]	D-Fructose		C6H12O6	0
fru[p]	D-Fructose		C6H12O6	0
fruur[c]	D-Fructuronate		C6H9O7	-1
fum[c]	Fumarate		C4H2O4	-2
fum[e]	Fumarate		C4H2O4	-2
fum[p]	Fumarate		C4H2O4	-2
g1p[c]	D-Glucose 1-phosphate		C6H11O9P	-2
g3p[c]	Glyceraldehyde-3-phosphate		C3H5O6P	-2
g3pc[c]	sn-Glycero-3-phosphocholine		C8H20NO6P	0
g3pc[e]	sn-Glycero-3-phosphocholine		C8H20NO6P	0
g3pc[p]	sn-Glycero-3-phosphocholine		C8H20NO6P	0
g3pe[c]	sn-Glycero-3-phosphoethanolamine		C5H14NO6P	0
g3pe[e]	sn-Glycero-3-phosphoethanolamine		C5H14NO6P	0
g3pe[p]	sn-Glycero-3-phosphoethanolamine		C5H14NO6P	0
g3pg[c]	Glycerophosphoglycerol		C6H14O8P	-1
g3pg[e]	Glycerophosphoglycerol		C6H14O8P	-1
g3pg[p]	Glycerophosphoglycerol		C6H14O8P	-1
g3pi[c]	sn-Glycero-3-phospho-1-inositol		C9H18O11P	-1
g3pi[e]	sn-Glycero-3-phospho-1-inositol		C9H18O11P	-1
g3pi[p]	sn-Glycero-3-phospho-1-inositol		C9H18O11P	-1
g3ps[c]	Glycerophosphoserine		C6H13NO8P	-1
g3ps[e]	Glycerophosphoserine		C6H13NO8P	-1
g3ps[p]	Glycerophosphoserine		C6H13NO8P	-1
g6p[c]	alpha-D-Glucose-6-phosphate		C6H11O9P	-2
g6p[e]	D-Glucose 6-phosphate		C6H11O9P	-2
g6p[p]	D-Glucose 6-phosphate		C6H11O9P	-2
galctn-D[c]	D-Galactonate		C6H11O7	-1
galctn-D[e]	D-Galactonate		C6H11O7	-1
galctn-D[p]	D-Galactonate		C6H11O7	-1
gam1p[c]	alpha-D-Glucosamine-1-phosphate		C6H13NO8P	-1
gam6p[c]	D-Glucosamine-6-phosphate		C6H13NO8P	-1
gam6p[e]	D-Glucosamine 6-phosphate		C6H13NO8P	-1
gam6p[p]	D-Glucosamine 6-phosphate		C6H13NO8P	-1
gar[c]	5-Phosphoribosylglycinamide		C7H14N2O8P	-1
gcald[c]	Glycolaldehyde		C2H4O2	0
gdp[c]	GDP		C10H12N5O11P2	-3
gdp[e]	GDP		C10H12N5O11P2	-3
gdp[p]	GDP		C10H12N5O11P2	-3
gdpmann[c]	GDP-D-mannose		C16H23N5O16P2	-2
gdptp[c]	Guanosine 3-diphosphate 5-triphosphate		C10H11N5O20P5	-7
gg4abut[c]	gamma-glutamyl-gamma aminobutyric acid		C9H15O5N2	-1
ggbutal[c]	gamma-glutamyl-gamma-butyraldehyde		C9H16O4N2	0
ggptrc[c]	gamma_glutamyl_putrescine		C9H19O3N3	0
gl[c]	D-Glucono-1,5-lactone		C6H10O6	0
gl[e]	D-Glucono-1,5-lactone		C6H10O6	0
gl[p]	D-Glucono-1,5-lactone		C6H10O6	0
glc-D[c]	D-Glucose		C6H12O6	0
glc-D[e]	D-Glucose		C6H12O6	0
glc-D[p]	D-Glucose		C6H12O6	0
glcn[c]	D-Gluconic-acid		C6H11O7	-1
glcn[e]	D-Gluconic-acid		C6H11O7	-1
glcn[p]	D-Gluconic-acid		C6H11O7	-1
glcr[c]	D-Glucarate		C6H8O8	-2
glcr[e]	D-Glucarate		C6H8O8	-2
glcr[p]	D-Glucarate		C6H8O8	-2
gln-L[c]	L-Glutamine		C5H10N2O3	0
gln-L[e]	L-Glutamine exchange		C5H10N2O3	0
gln-L[p]	L-Glutamine		C5H10N2O3	0
glu1sa[c]	(S)-4-Amino-5-oxopentanoate		C5H9NO3	0
glu5p[c]	L-Glutamyl-5-phosphate		C5H8NO7P	-2
glu5sa[c]	L-Glutamate-5-semialdehyde		C5H9NO3	0
glucys[c]	gamma-L-Glutamyl-L-cysteine		C8H13N2O5S	-1
glu-D[c]	D-Glutamate		C5H8NO4	-1
glu-L[c]	L-Glutamate		C5H8NO4	-1
glu-L[e]	L-Glutamate exchange		C5H8NO4	-1
glu-L[p]	L-Glutamate		C5H8NO4	-1
glutrna[c]	L-Glutamyl-tRNA(Glu)		C5H7NO3R	0
glx[c]	Glyoxylate		C2H1O3	-1
gly[c]	Glycine		C2H5NO2	0
gly[e]	Glycine		C2H5NO2	0
gly[p]	Glycine		C2H5NO2	0
glyb[c]	Betaine		C5H11NO2	0
glyb[e]	Betaine exchange		C5H11NO2	0
glyb[p]	Betaine		C5H11NO2	0
glyc[c]	Glycerol		C3H8O3	0
glyc[e]	Glycerol		C3H8O3	0
glyc[p]	Glycerol		C3H8O3	0
glyc2p[c]	Glycerol 2-phosphate		C3H7O6P	-2
glyc2p[e]	Glycerol 2-phosphate		C3H7O6P	-2
glyc2p[p]	Glycerol 2-phosphate		C3H7O6P	-2
glyc3p[c]	sn-Glycerol-3-phosphate		C3H7O6P	-2
glyc3p[e]	sn-Glycerol-3-phosphate		C3H7O6P	-2
glyc3p[p]	sn-Glycerol-3-phosphate		C3H7O6P	-2
glyclt[c]	Glycolate		C2H3O3	-1
glyclt[e]	Glycolate		C2H3O3	-1
glyclt[p]	Glycolate		C2H3O3	-1
glyc-R[c]	(R)-Glycerate		C3H5O4	-1
gmeACP[c]	Glutaryl-[acyl-carrier protein] methyl ester		C17H29N2O10PRS	-1
gmhep17bp[c]	D-Glycero-D-manno-heptose 1,7-bisphosphate		C7H12O13P2	-4
gmhep1p[c]	D-Glycero-D-manno-heptose 1-phosphate		C7H13O10P	-2
gmhep7p[c]	D-Glycero-D-manno-heptose 7-phosphate		C7H13O10P	-2
gmp[c]	GMP		C10H12N5O8P	-2
gmp[e]	GMP		C10H12N5O8P	-2
gmp[p]	GMP		C10H12N5O8P	-2
grdp[c]	Geranyl-diphosphate		C10H17O7P2	-3
grxox[c]	glutaredoxin (oxidized)		X	0
grxrd[c]	glutaredoxin (reduced)		XH2	0
gsn[c]	Guanosine		C10H13N5O5	0
gsn[e]	Guanosine		C10H13N5O5	0
gsn[p]	Guanosine		C10H13N5O5	0
gthox[c]	Oxidized glutathione		C20H30N6O12S2	-2
gthrd[c]	Reduced glutathione		C10H16N3O6S	-1
gthrd[e]	Reduced glutathione		C10H16N3O6S	-1
gthrd[p]	Reduced glutathione		C10H16N3O6S	-1
gtp[c]	GTP		C10H12N5O14P3	-4
gtp[e]	GTP		C10H12N5O14P3	-4
gtp[p]	GTP		C10H12N5O14P3	-4
gua[c]	Guanine		C5H5N5O	0
h[c]	proton		H	1
h[e]	proton-exchange		H	1
h[p]	proton		H	1
h2[c]	H2		H2	0
h2[p]	H2		H2	0
h2mb4p[c]	1-Hydroxy-2-methyl-2-butenyl-4-diphosphate;		C5H9O8P2	-3
h2o[c]	H2O		H2O	0
h2o[e]	H2O-exchange		H2O	0
h2o[p]	H2O		H2O	0
h2o2[c]	Hydrogen-peroxide		H2O2	0
h2o2[p]	Hydrogen-peroxide		H2O2	0
h2s[c]	Hydrogen sulfide		H2S	0
h2s[e]	Hydrogen sulfide		H2S	0
h2s[p]	Hydrogen sulfide		H2S	0
hco3[c]	Bicarbonate		CHO3	-1
hcys-L[c]	L-Homocysteine		C4H9NO2S	0
hdca[c]	Hexadecanoic-acid		C16H31O2	-1
hdca[e]	Hexadecanoic-acid-exchange		C16H31O2	-1
hdca[p]	Hexadecanoic-acid-exchange		C16H31O2	-1
hdcap[c]	Hexadecanoyl-phosphate (n-C16:0)		C16H32O5P	-1
hdcea[c]	Hexadecenoate (n-C16:1)		C16H29O2	-1
hdcea[e]	Hexadecanoic-acid-exchange		C16H29O2	-1
hdcea[p]	Hexadecanoic-acid-exchange		C16H29O2	-1
hdceap[c]	Hexadecanoyl-phosphate (n-C16:1)		C16H30O5P	-1
hdcoa[c]	Hexadecenoyl-CoA (n-C16:1CoA)		C37H60N7O17P3S	-4
hdd2coa[c]	trans-Hexadec-2-enoyl-CoA		C37H60N7O17P3S	-4
hdeACP[c]	cis-hexadec-9-enoyl-[acyl-carrier protein] (n-C16:1)		C27H49N2O8PRS	-1
hdect[c]	5-hydroxyectoine		C6H10N2O3	0
hdect[e]	5-hydroxyectoine		C6H10N2O3	0
hdect[p]	5-hydroxyectoine		C6H10N2O3	0
hemeO[c]	Heme O		C49H56FeN4O5	-2
hexACP[c]	Hexanoyl-ACP (n-C6:0ACP)		C17H31N2O8PRS	-1
hgmeACP[c]	3-Hydroxyglutaryl-[acyl-carrier protein] methyl ester		C17H29N2O11PRS	-1
hhlipa[c]	heptosyl-heptosyl-kdo2-lipidA		C124H220N2O51P2	-6
his-L[c]	L-Histidine		C6H9N3O2	0
his-L[e]	L-Histidine		C6H9N3O2	0
his-L[p]	L-Histidine		C6H9N3O2	0
hisp[c]	L-Histidinol phosphate		C6H11N3O4P	-1
histd[c]	L-Histidinol		C6H12N3O	1
histrna[c]	L-Histidyl-tRNA(His)		C6H8N3OR	1
hlipa[c]	heptosyl-kdo2-lipidA		C117H208N2O45P2	-6
hmbil[c]	Hydroxymethylbilane		C40H38N4O17	-8
hmgth[c]	hydroxymethylglutathione		C11H18N3O7S	-1
hom-L[c]	L-Homoserine		C4H9NO3	0
hom-L[e]	L-Homoserine		C4H9NO3	0
hom-L[p]	L-Homoserine		C4H9NO3	0
hpmeACP[c]	3-Hydroxypimeloyl-[acyl-carrier protein] methyl ester		C19H33N2O11PRS	-1
hpyr[c]	Hydroxypyruvate		C3H3O4	-1
hx2coa[c]	trans-Hex-2-enoyl-CoA		C27H40N7O17P3S	-4
hxa[c]	Hexanoate (n-C6:0)		C6H11O2	-1
hxa[e]	Hexanoate (n-C6:0)		C6H11O2	-1
hxa[p]	Hexanoate (n-C6:0)		C6H11O2	-1
hxan[c]	Hypoxanthine		C5H4N4O	0
hxcoa[c]	Hexanoyl-CoA (n-C6:0CoA)		C27H42N7O17P3S	-4
iasp[c]	Iminoaspartate		C4H3NO4	-2
icit[c]	Isocitrate		C6H5O7	-3
idp[c]	IDP		C10H11N4O11P2	-3
ile-L[c]	L-Isoleucine		C6H13NO2	0
ile-L[e]	L-Isoleucine		C6H13NO2	0
ile-L[p]	L-Isoleucine		C6H13NO2	0
iletrna[c]	L-Isoleucyl-tRNA(Ile)		C6H12NOR	1
imacp[c]	3-(Imidazol-4-yl)-2-oxopropyl-phosphate		C6H7N2O5P	-2
imp[c]	IMP		C10H11N4O8P	-2
imp[e]	IMP		C10H11N4O8P	-2
imp[p]	IMP		C10H11N4O8P	-2
indole[c]	Indole		C8H7N	0
indole[e]	Indole		C8H7N	0
indole[p]	Indole		C8H7N	0
inost[c]	myo-Inositol		C6H12O6	0
inost[e]	myo-Inositol		C6H12O6	0
inost[p]	myo-Inositol		C6H12O6	0
ins[c]	Inosine		C10H12N4O5	0
ins[e]	Inosine		C10H12N4O5	0
ins[p]	Inosine		C10H12N4O5	0
ipdp[c]	Isopentenyl-diphosphate		C5H9O7P2	-3
iscs[c]	IscS sulfur acceptor protein		HSR	0
iscssh[c]	IscS with bound sulfur		HS2R	0
iscu[c]	IscU scaffold protein		H8O2S6R	0
iscu-2fe2s[c]	IscU with bound [2Fe-2S] cluster		H4O2S8Fe2R	-2
iscu-2fe2s2[c]	IscU with two bound [2Fe-2S] clusters		O2S10Fe4R	-4
iscu-4fe4s[c]	IscU with bound [4Fe-4S] cluster		H4O2S10Fe4R	-2
itp[c]	ITP		C10H11N4O14P3	-4
k[c]	potassium		K	1
k[e]	potassium-exchange		K	1
k[p]	potassium		K	1
kdo[c]	3-Deoxy-D-manno-octulosonate		C8H13O8	-1
kdo2lipid4[c]	Di[3-deoxy-D-manno-octulosonyl]-lipid IV(A)		C84H148N2O37P2	-6
kdo2lipid4[e]	Di[3-deoxy-D-manno-octulosonyl]-lipid IV(A)		C84H148N2O37P2	-6
kdo2lipid4[p]	Di[3-deoxy-D-manno-octulosonyl]-lipid IV(A)		C84H148N2O37P2	-6
kdo2lipid4L[c]	KDO(2)-lipid IV(A) with laurate		C96H170N2O38P2	-6
kdo2lipid4p[c]	KDO(2)-lipid IV(A) with palmitoleoyl		C100H176N2O38P2	-6
kdo8p[c]	3-Deoxy-D-manno-octulosonate-8-phosphate		C8H12O11P	-3
kdolipid4[c]	3-Deoxy-D-manno-octulosonyl-lipid IV(A)		C76H137N2O30P2	-5
lac-D[c]	(R)-Lactate		C3H5O3	-1
lac-D[e]	D-Lactate		C3H5O3	-1
lac-D[p]	D-Lactate		C3H5O3	-1
lac-L[c]	L-Lactate		C3H5O3	-1
lac-L[e]	L-Lactate		C3H5O3	-1
lac-L[p]	L-Lactate		C3H5O3	-1
LalaDgluMdap[c]	L-alanine-D-glutamate-meso-2,6-diaminoheptanedioate		C15H25N4O8	-1
LalaDgluMdap[e]	L-alanine-D-glutamate-meso-2,6-diaminoheptanedioate		C15H25N4O8	-1
LalaDgluMdap[p]	L-alanine-D-glutamate-meso-2,6-diaminoheptanedioate		C15H25N4O8	-1
LalaDgluMdapDala[c]	L-alanine-D-glutamate-meso-2,6-diaminoheptanedioate-D-alanine		C18H30N5O9	-1
LalaDgluMdapDala[e]	L-alanine-D-glutamate-meso-2,6-diaminoheptanedioate-D-alanine		C18H30N5O9	-1
LalaDgluMdapDala[p]	L-alanine-D-glutamate-meso-2,6-diaminoheptanedioate-D-alanine		C18H30N5O9	-1
leu-L[c]	L-Leucine		C6H13NO2	0
leu-L[e]	L-Leucine		C6H13NO2	0
leu-L[p]	L-Leucine		C6H13NO2	0
leutrna[c]	L-Leucyl-tRNA(Leu)		C6H12NOR	1
lgt-S[c]	(R)-S-Lactoylglutathione		C13H20N3O8S	-1
lipa[c]	KDO(2)-lipid (A)		C110H196N2O39P2	-6
lipa_cold[c]	cold adapted KDO(2)-lipid (A)		C114H202N2O39P2	-6
lipa_cold[e]	cold adapted KDO(2)-lipid (A)		C114H202N2O39P2	-6
lipa_cold[p]	cold adapted KDO(2)-lipid (A)		C114H202N2O39P2	-6
lipidA[c]	2,3,23-Tetrakis(3-hydroxytetradecanoyl)-D-glucosaminyl-1,6-beta-D-glucosamine 1,4-bisphosphate		C68H126N2O23P2	-4
lipidAds[c]	Lipid-A-disaccharide		C68H127N2O20P	-2
lipidX[c]	Lipid-X		C34H64NO12P	-2
lipopb[c]	lipoate (protein bound)		C8H13OS2	1
lys-L[c]	L-Lysine		C6H15N2O2	1
lys-L[e]	L-Lysine		C6H15N2O2	1
lys-L[p]	L-Lysine		C6H15N2O2	1
malACP[c]	Malonyl-[acyl-carrier protein]		C14H22N2O10PRS	-2
malcoa[c]	Malonyl-CoA		C24H33N7O19P3S	-5
malcoame[c]	malonyl-CoA methyl ester		C25H36N7O19P3S	-4
mal-D[c]	D-Malate		C4H4O5	-2
mal-D[e]	D-Malate		C4H4O5	-2
mal-D[p]	D-Malate		C4H4O5	-2
mal-L[c]	(S)-Malate		C4H4O5	-2
mal-L[e]	(S)-Malate		C4H4O5	-2
mal-L[p]	(S)-Malate		C4H4O5	-2
malt[c]	Maltose		C12H22O11	0
malt[e]	Maltose		C12H22O11	0
malt[p]	Maltose		C12H22O11	0
malthp[c]	Maltoheptaose		C42H72O36	0
malthx[c]	Maltohexaose		C36H62O31	0
malthx[e]	Maltohexaose		C36H62O31	0
malthx[p]	Maltohexaose		C36H62O31	0
maltpt[c]	Maltopentaose		C30H52O26	0
maltpt[e]	Maltopentaose		C30H52O26	0
maltpt[p]	Maltopentaose		C30H52O26	0
malttr[c]	Maltotriose		C18H32O16	0
malttr[e]	Maltotriose		C18H32O16	0
malttr[p]	Maltotriose		C18H32O16	0
maltttr[c]	Maltotetraose		C24H42O21	0
maltttr[e]	Maltotetraose		C24H42O21	0
maltttr[p]	Maltotetraose		C24H42O21	0
man[c]	D-Mannose		C6H12O6	0
man[e]	D-Mannose		C6H12O6	0
man[p]	D-Mannose		C6H12O6	0
man1p[c]	D-Mannose 1-phosphate		C6H11O9P	-2
man6p[c]	D-Mannose 6-phosphate		C6H11O9P	-2
man6p[e]	D-Mannose 6-phosphate		C6H11O9P	-2
man6p[p]	D-Mannose 6-phosphate		C6H11O9P	-2
mana[c]	D-Mannonate		C6H11O7	-1
mdhdhf[c]	(2R,4S)-2-methyl-2,4-dihydroxydihydrofuran-3-one		C5H8O4	0
meoh[c]	Methanol		CH4O1	0
methf[c]	5,10-Methenyltetrahydrofolate		C20H20N7O6	-1
met-L[c]	L-Methionine		C5H11NO2S	0
met-L[e]	L-Methionine		C5H11NO2S	0
met-L[p]	L-Methionine		C5H11NO2S	0
metsox-R-L[c]	L-methionine-R-sulfoxide		C5H11NO3S	0
metsox-S-L[c]	L-Methionine Sulfoxide		C5H11NO3S	0
mettrna[c]	L-Methionyl-tRNA (Met)		C5H10NOSR	1
mg2[c]	magnesium		Mg	2
mg2[e]	magnesium-exchange		Mg	2
mg2[p]	magnesium		Mg	2
mi1p-D[c]	1D-myo-Inositol 1-phosphate		C6H11O9P	-2
micit[c]	methylisocitrate		C7H7O7	-3
mlthf[c]	5,10-Methylenetetrahydrofolate;		C20H21N7O6	-2
mn2[c]	Mn2		Mn	2
mn2[e]	Mn2-exchange		Mn	2
mn2[p]	Mn2-exchange		Mn	2
moadamp[c]	MoaD Protein with bound AMP		C11H12N5O8P1X	-1
moadcoo[c]	MoaD Protein with carboxylate		C1O2X	-1
moadcosh[c]	MoaD Protein with thiocarboxylate		C1H1O1S1X	0
mobd[c]	Molybdate		MoO4	-2
mobd[e]	Molybdate-exchange		MoO4	-2
mobd[p]	Molybdate		MoO4	-2
moco[c]	molybdenum cofactor		C10H10N5O8PS2Mo	-2
mococdp[c]	molybdopterin cytosine dinucleotide		C19H22N8O15P2S2Mo	-2
mocogdp[c]	molybdopterin guanine dinucleotide		C20H22N10O15P2S2Mo	-2
mpt[c]	molybdopterin		C10H10N5O6PS2Cu	-2
mptamp[c]	adenylated molybdopterin		C20H22N10O12P2S2Cu	-2
mql8[c]	Menaquinol		C51H74O2	0
mqn8[c]	Menaquinone		C51H72O2	0
mthgxl[c]	Methylglyoxal		C3H4O2	0
mththf[c]	(2R,4S)-2-methyl-2,3,3,4-tetrahydroxytetrahydrofuran		C5H10O5	0
murein3p3p[p]	two linked disacharide tripeptide murein units (uncrosslinked, middle of chain)		C68H104N12O38	-4
murein3px3p[p]	two disacharide linked murein units, tripeptide crosslinked tripeptide (A2pm->A2pm) (middle of chain)		C68H102N12O37	-4
murein3px4p[p]	two disacharide linked murein units, tripeptide crosslinked tetrapeptide (A2pm->D-ala) (middle of chain)		C71H107N13O38	-4
murein4p3p[p]	two linked disacharide tetrapeptide and tripeptide murein units (uncrosslinked, middle of chain)		C71H109N13O39	-4
murein4p4p[p]	two linked disacharide tetrapeptide murein units (uncrosslinked, middle of chain)		C74H114N14O40	-4
murein4px4p[p]	two disacharide linked murein units, tetrapeptide corsslinked tetrapeptide (A2pm->D-ala) (middle of chain)		C74H112N14O39	-4
murein4px4p4p[p]	three disacharide linked murein units (tetrapeptide crosslinked tetrapeptide (A2pm->D-ala), one uncrosslinked tetrapaptide) (middle of chain)		C111H169N21O59	-6
murein4px4px4p[p]	three disacharide linked murein units (tetrapeptide crosslinked tetrapeptide (A2pm->D-ala) & tetrapeptide corsslinked tetrapeptide (A2pm->D-ala)) (middle of chain)		C111H167N21O58	-6
murein5p3p[p]	two linked disacharide pentapeptide and tripeptide murein units (uncrosslinked, middle of chain)		C74H114N14O40	-4
murein5p4p[p]	two linked disacharide pentapeptide and tetrapeptide murein units (uncrosslinked, middle of chain)		C77H119N15O41	-4
murein5p5p[p]	two-linked-disacharide-pentapeptide-murein-units-(uncrosslinked, middle of chain)		C80H124N16O42	-4
murein5p5p5p[p]	three linked disacharide pentapeptide murein units (uncrosslinked, middle of chain)		C120H186N24O63	-6
murein5px3p[p]	two disacharide linked murein units, pentapeptide corsslinked tripeptide (A2pm->A2pm) (middle of chain)		C74H112N14O39	-4
murein5px4p[p]	two-disacharide-linked-murein-units		C77H117N15O40	-4
murein5px4px4p[p]	three disacharide linked murein units (pentapeptide crosslinked tetrapeptide (A2pm->D-ala) tetrapeptide corsslinked tetrapeptide (A2pm->D-ala)) (middle of chain)		C114H172N22O59	-6
myrsACP[c]	Myristoyl-ACP (n-C14:0ACP)		C25H47N2O8PRS	-1
n2o[c]	Nitrous oxide		N2O	0
na1[c]	Sodium		Na	1
na1[e]	Sodium exchange		Na	1
na1[p]	Sodium		Na	1
nA4aL24dab[c]	N-alpha-acetyl-L-2,4-diaminobutyrate		C6H12N2O3	0
nac[c]	Nicotinate		C6H4NO2	-1
nad[c]	Nicotinamide-adenine-dinucleotide		C21H26N7O14P2	-1
nadh[c]	Nicotinamide-adenine-dinucleotide-reduced		C21H27N7O14P2	-2
nadp[c]	Nicotinamide-adenine-dinucleotide-phosphate		C21H25N7O17P3	-3
nadph[c]	Nicotinamide-adenine-dinucleotide-phosphate-reduced		C21H26N7O17P3	-4
ncam[c]	Nicotinamide		C6H6N2O	0
nG4aL24dab[c]	N-gamma-acetyl-L-2,4-diaminobutyrate		C6H12N2O3	0
nh4[c]	ammonium		H4N	1
nh4[e]	ammonium		H4N	1
nh4[p]	ammonium		H4N	1
ni2[c]	nickel		Ni	2
ni2[e]	nickel		Ni	2
ni2[p]	nickel		Ni	2
nicrnt[c]	Nicotinate D-ribonucleotide		C11H12NO9P	-2
nmn[c]	NMN		C11H14N2O8P	-1
no[c]	Nitric oxide		NO	0
no[e]	Nitric oxide		NO	0
no[p]	Nitric oxide		NO	0
no2[c]	Nitrite		NO2	-1
no2[e]	Nitrite		NO2	-1
no2[p]	Nitrite		NO2	-1
no3[c]	Nitrate		NO3	-1
no3[e]	Nitrate		NO3	-1
no3[p]	Nitrate		NO3	-1
o2[c]	O2		O2	0
o2[e]	O2		O2	0
o2[p]	O2		O2	0
o2s[c]	Superoxide anion		O2	-1
o2s[e]	Superoxide anion		O2	-1
o2s[p]	Superoxide anion		O2	-1
oaa[c]	Oxaloacetate		C4H2O5	-2
oc2coa[c]	trans-Oct-2-enoyl-CoA		C29H44N7O17P3S	-4
ocACP[c]	Octanoyl-ACP (n-C8:0ACP)		C19H35N2O8PRS	-1
occoa[c]	Octanoyl-CoA (n-C8:0CoA)		C29H46N7O17P3S	-4
ocdca[c]	octadecanoate (n-C18:0)		C18H35O2	-1
ocdca[e]	octadecanoate (n-C18:0)		C18H35O2	-1
ocdca[p]	octadecanoate (n-C18:0)		C18H35O2	-1
ocdcaACP[c]	Octadecanoyl-ACP (n-C18:0ACP)		C29H55N2O8PRS	-1
ocdcap[c]	Octadecanoyl-phosphate (n-C18:0)		C18H36O5P	-1
ocdcea[c]	octadecenoate (n-C18:1)		C18H33O2	-1
ocdcea[e]	octadecenoate (n-C18:1)		C18H33O2	-1
ocdcea[p]	octadecenoate (n-C18:1)		C18H33O2	-1
ocdceap[c]	Octadecanoyl-phosphate (n-C18:1)		C18H34O5P	-1
octa[c]	octanoate (n-C8:0)		C8H15O2	-1
octa[e]	octanoate (n-C8:0)		C8H15O2	-1
octa[p]	octanoate (n-C8:0)		C8H15O2	-1
octapb[c]	octanoate (protein bound)		C8H15O	1
octdp[c]	all-trans-Octaprenyl-diphosphate		C40H65O7P2	-3
octeACP[c]	cis-octadec-11-enoyl-[acyl-carrier protein] (n-C18:1)		C29H53N2O8PRS	-1
od2coa[c]	trans-Octadec-2-enoyl-CoA		C39H64N7O17P3S	-4
odecoa[c]	Octadecenoyl-CoA (n-C18:1CoA)		C39H64N7O17P3S	-4
ogmeACP[c]	3-Oxo-glutaryl-[acyl-carrier protein] methyl ester		C17H27N2O11PRS	-1
ohpb[c]	2-Oxo-3-hydroxy-4-phosphobutanoate		C4H4O8P	-3
opmeACP[c]	3-Oxo-pimeloyl-[acyl-carrier protein] methyl ester		C19H31N2O11PRS	-1
orn[c]	Ornithine		C5H13N2O2	1
orot[c]	Orotate		C5H3N2O4	-1
orot[e]	Orotate		C5H3N2O4	-1
orot[p]	Orotate		C5H3N2O4	-1
orot5p[c]	Orotidine-5-phosphate		C10H10N2O11P	-3
pa120[c]	1,2-didodecanoyl-sn-glycerol 3-phosphate		C27H51O8P1	-2
pa140[c]	1,2-ditetradecanoyl-sn-glycerol 3-phosphate		C31H59O8P1	-2
pa141[c]	1,2-ditetradec-7-enoyl-sn-glycerol 3-phosphate		C31H55O8P1	-2
pa160[c]	1,2-dihexadecanoyl-sn-glycerol 3-phosphate		C35H67O8P1	-2
pa161[c]	1,2-dihexadec-9-enoyl-sn-glycerol 3-phosphate		C35H63O8P1	-2
pa180[c]	1,2-dioctadecanoyl-sn-glycerol 3-phosphate		C39H75O8P1	-2
pa181[c]	1,2-dioctadec-11-enoyl-sn-glycerol 3-phosphate		C39H71O8P1	-2
palmACP[c]	Hexadecanoyl-[acp]		C27H51N2O8PRS	-1
pan4p[c]	Pantetheine 4-phosphate		C11H21N2O7PS	-2
pant-R[c]	(R)-Pantoate		C6H11O4	-1
pap[c]	Adenosine-3,5-bisphosphate		C10H11N5O10P2	-4
paps[c]	3-Phosphoadenylyl sulfate		C10H11N5O13P2S	-4
pdx5p[c]	Pyridoxine-phosphate		C8H10NO6P	-2
pe120[c]	phosphatidylethanolamine (didodecanoyl, n-C12:0)		C29H58N1O8P1	0
pe140[c]	phosphatidylethanolamine (ditetradecanoyl, n-C14:0)		C33H66N1O8P1	0
pe141[c]	phosphatidylethanolamine (ditetradec-7-enoyl, n-C14:1)		C33H62N1O8P1	0
pe160[c]	phosphatidylethanolamine-(dihexadecanoyl, n-C16:0)		C37H74N1O8P1	0
pe160[p]	phosphatidylethanolamine__dihexadecanoyl__n_C160_		C37H74N1O8P1	0
pe161[c]	phosphatidylethanolamine-(dihexadec-9enoyl, n-C16:1)		C37H70N1O8P1	0
pe161[p]	phosphatidylethanolamine__dihexadec_9enoyl__n_C161_		C37H70N1O8P1	0
pe180[c]	phosphatidylethanolamine (dioctadecanoyl, n-C18:0)		C41H82N1O8P1	0
pe181[c]	phosphatidylethanolamine (dioctadec-11-enoyl, n-C18:1)		C41H78N1O8P1	0
pep[c]	Phosphoenolpyruvate		C3H2O6P	-3
pg120[c]	Phosphatidylglycerol (didodecanoyl, n-C12:0)		C30H58O10P1	-1
pg140[c]	Phosphatidylglycerol (ditetradecanoyl, n-C14:0)		C34H66O10P1	-1
pg141[c]	Phosphatidylglycerol (ditetradec-7-enoyl, n-C14:1)		C34H62O10P1	-1
pg160[c]	Phosphatidylglycerol (dihexadecanoyl, n-C16:0)		C38H74O10P1	-1
pg161[c]	Phosphatidylglycerol (dihexadec-9-enoyl, n-C16:1)		C38H70O10P1	-1
pg180[c]	Phosphatidylglycerol (dioctadecanoyl, n-C18:0)		C42H82O10P1	-1
pg181[c]	Phosphatidylglycerol (dioctadec-11-enoyl, n-C18:1)		C42H78O10P1	-1
pgp120[c]	Phosphatidylglycerophosphate (didodecanoyl, n-C12:0)		C30H57O13P2	-3
pgp140[c]	Phosphatidylglycerophosphate (ditetradecanoyl, n-C14:0)		C34H65O13P2	-3
pgp141[c]	Phosphatidylglycerophosphate (ditetradec-7-enoyl, n-C14:1)		C34H61O13P2	-3
pgp160[c]	Phosphatidylglycerophosphate (dihexadecanoyl, n-C16:0)		C38H73O13P2	-3
pgp161[c]	Phosphatidylglycerophosphate (dihexadec-9-enoyl, n-C16:1)		C38H69O13P2	-3
pgp180[c]	Phosphatidylglycerophosphate (dioctadecanoyl, n-C18:0)		C42H81O13P2	-3
pgp181[c]	Phosphatidylglycerophosphate (dioctadec-11-enoyl, n-C18:1)		C42H77O13P2	-3
phe-L[c]	L-Phenylalanine		C9H11NO2	0
phe-L[e]	L-Phenylalanine		C9H11NO2	0
phe-L[p]	L-Phenylalanine		C9H11NO2	0
pheme[c]	Protoheme		C34H30FeN4O4	-2
phetrna[c]	L-Phenylalanyl-tRNA(Phe)		C9H10NOR	1
phom[c]	O-Phospho-L-homoserine		C4H8NO6P	-2
phpyr[c]	Phenylpyruvate		C9H7O3	-1
phthr[c]	2-Amino-3-oxo-4-phosphonooxybutyrate		C4H8NO7P	-2
pi[c]	Orthophosphate		HO4P	-2
pi[e]	Orthophosphate-exchange		HO4P	-2
pi[p]	Orthophosphate		HO4P	-2
pimACP[c]	Pimeloyl-[acyl-carrier protein]		C18H31N2O10PRS	-1
pmeACP[c]	Pimeloyl-[acyl-carrier protein] methyl ester		C19H33N2O10PRS	-1
pmtcoa[c]	Palmitoyl-CoA (n-C16:0CoA)	C37H62N7O17P3S	C37H62N7O17P3S	-4
pnto-R[c]	(R)-Pantothenate		C9H16NO5	-1
ppa[c]	Propionate (n-C3:0)		C3H5O2	-1
ppa[e]	Propionate (n-C3:0)		C3H5O2	-1
ppa[p]	Propionate (n-C3:0)		C3H5O2	-1
ppal[c]	Propanal		C3H6O	0
ppal[e]	Propanal		C3H6O	0
ppal[p]	Propanal		C3H6O	0
ppbng[c]	Porphobilinogen		C10H13N2O4	-1
ppcoa[c]	Propanoyl-CoA		C24H36N7O17P3S	-4
ppgpp[c]	Guanosine 3,5-bis(diphosphate)		C10H11N5O17P4	-6
pphn[c]	Prephenate		C10H8O6	-2
ppi[c]	Diphosphate		HO7P2	-3
ppp9[c]	Protoporphyrin		C34H32N4O4	-2
pppg9[c]	Protoporphyrinogen IX		C34H38N4O4	-2
pppi[c]	Inorganic-triphosphate		HO10P3	-4
ppt[e]	Phosphonate		HO3P	-2
ppt[p]	Phosphonate		HO3P	-2
pram[c]	5-Phosphoribosylamine		C5H11NO7P	-1
pran[c]	N-(5-Phospho-D-ribosyl)anthranilate		C12H13NO9P	-3
prbamp[c]	Phosphoribosyl-AMP		C15H19N5O14P2	-4
prbatp[c]	1-(5-Phospho-D-ribosyl)-ATP		C15H19N5O20P4	-6
preq0[c]	7-cyano-7-carbaguanine		C7H5N5O	0
preq1[c]	7-aminomethyl-7-deazaguanine		C7H10N5O	1
prfp[c]	5-(5-Phospho-D-ribosylaminoformimino)-1-(5-phosphoribosyl)-imidazole-4-carboxamide		C15H21N5O15P2	-4
prlp[c]	N-(5-Phospho-D-1-ribulosylformimino)-5-amino-1-(5-phospho-D-ribosyl)-4-imidazolecarboxamide		C15H21N5O15P2	-4
progly[c]	L-Prolinylglycine		C7H12N2O3	0
progly[e]	L-Prolinylglycine		C7H12N2O3	0
progly[p]	L-Prolinylglycine		C7H12N2O3	0
pro-L[c]	L-Proline		C5H9NO2	0
pro-L[e]	L-Proline		C5H9NO2	0
pro-L[p]	L-Proline		C5H9NO2	0
protrna[c]	L-Prolyl-tRNA(Pro)		C5H8NOR	1
prpp[c]	5-Phospho-alpha-D-ribose-1-diphosphate		C5H8O14P3	-5
ps120[c]	phosphatidylserine (didodecanoyl, n-C12:0)		C30H57N1O10P1	-1
ps140[c]	phosphatidylserine (ditetradecanoyl, n-C14:0)		C34H65N1O10P1	-1
ps141[c]	phosphatidylserine (ditetradec-7-enoyl, n-C14:1)		C34H61N1O10P1	-1
ps160[c]	phosphatidylserine-(dihexadecanoyl-n-C16:0)		C38H73N1O10P1	-1
ps161[c]	phosphatidylserine-(dihexadec-9-enoyl-n-C16:1)		C38H69N1O10P1	-1
ps180[c]	phosphatidylserine (dioctadecanoyl, n-C18:0)		C42H81N1O10P1	-1
ps181[c]	phosphatidylserine (dioctadec-11-enoyl, n-C18:1)		C42H77N1O10P1	-1
pser-L[c]	O-Phospho-L-serine		C3H6NO6P	-2
ptrc[c]	Putrescine		C4H12N2	0
pyam5p[c]	Pyridoxamine 5-phosphate		C8H12N2O5P	-1
pydam[c]	Pyridoxamine		C8H13N2O2	1
pydx[c]	Pyridoxal		C8H9NO3	0
pydx5p[c]	Pyridoxal-5-phosphate		C8H8NO6P	-2
pydxn[c]	Pyridoxine		C8H11NO3	0
pyr[c]	Pyruvate		C3H3O3	-1
pyr[e]	Pyruvate-exchange		C3H3O3	-1
pyr[p]	Pyruvate		C3H3O3	-1
q8[c]	Ubiquinone		C49H74O4	0
q8h2[c]	ubiquinol		C49H76O4	0
quln[c]	Quinolinate		C7H3NO4	-2
r1p[c]	alpha-D-Ribose-1-phosphate		C5H9O8P	-2
r5p[c]	D-Ribose-5-phosphate		C5H9O8P	-2
rbflvrd[c]	Reduced riboflavin		C17H22N4O6	0
rhcys[c]	S-Ribosyl-L-homocysteine		C9H17NO6S	0
rib-D[c]	D-Ribose		C5H10O5	0
rib-D[e]	D-Ribose		C5H10O5	0
rib-D[p]	D-Ribose		C5H10O5	0
ribflv[c]	Riboflavin		C17H20N4O6	0
ru5p-D[c]	D-Ribulose-5-phosphate		C5H9O8P	-2
s17bp[c]	Sedoheptulose 1,7-bisphosphate		C7H12O13P2	-4
s7p[c]	Sedoheptulose-7-phosphate		C7H13O10P	-2
sarc[c]	sarcosine		C3H7NO2	0
scl[c]	sirohydrochlorin		C42H39N4O16	-7
ser-L[c]	L-Serine		C3H7NO3	0
ser-L[e]	L-Serine		C3H7NO3	0
ser-L[p]	L-Serine		C3H7NO3	0
sertrna[c]	L-Seryl-tRNA(Ser)		C3H6NO2R	1
sertrna[sec][c]	L-Seryl-tRNA(Sec)		C3H6NO2R	1
sfglutth[c]	S-Formylglutathione		C11H16N3O7S	-1
sheme[c]	Siroheme		C42H36FeN4O16	-8
skm[c]	Shikimate		C7H9O5	-1
skm5p[c]	Shikimate-3-phosphate		C7H8O8P	-3
sl26da[c]	N-Succinyl-LL-2,6-diaminoheptanedioate		C11H16N2O7	-2
sl2a6o[c]	N-Succinyl-2-L-amino-6-oxoheptanedioate		C11H12NO8	-3
so2[c]	sulfur dioxide		O2S	0
so3[c]	Sulfite		O3S	-2
so4[c]	Sulfate		O4S	-2
so4[e]	Sulfate-exchange		O4S	-2
so4[p]	Sulfate-exchange		O4S	-2
spmd[c]	Spermidine		C7H19N3	0
stcoa[c]	Stearoyl-CoA (n-C18:0CoA)		C39H66N7O17P3S	-4
sucarg[c]	N2-Succinyl-L-arginine		C10H17N4O5	-1
succ[c]	Succinate		C4H4O4	-2
succ[e]	Succinate		C4H4O4	-2
succ[p]	Succinate		C4H4O4	-2
succoa[c]	Succinyl-CoA		C25H35N7O19P3S	-5
sucglu[c]	N2-Succinyl-L-glutamate		C9H10NO7	-3
sucgsa[c]	N2-Succinyl-L-glutamate 5-semialdehyde		C9H11NO6	-2
suchms[c]	O-Succinyl-L-homoserine		C8H12NO6	-1
sucorn[c]	N2-Succinyl-L-ornithine		C9H15N2O5	-1
sucsal[c]	Succinate-semialdehyde;		C4H5O3	-1
sufbcd[c]	SufBCD scaffold complex		H8O2S6R	0
sufbcd-2fe2s[c]	SufBCD with bound [2Fe-2S] cluster		H4O2S8Fe2R	-2
sufbcd-2fe2s2[c]	SufBCD with two bound [2Fe-2S] clusters		O2S10Fe4R	-4
sufbcd-4fe4s[c]	SufBCD with bound [4Fe-4S] cluster		H4O2S10Fe4R	-2
sufse[c]	SufSE sulfur acceptor complex		HSR	0
sufsesh[c]	SufSE with bound sulfur		HS2R	0
t3c11vaceACP[c]	trans-3-cis-11-vacceoyl-[acyl-carrier protein]		C29H51N2O8PRS	-1
t3c5ddeceACP[c]	trans-3-cis-5-dodecenoyl-[acyl-carrier protein]		C23H39N2O8PRS	-1
t3c7mrseACP[c]	trans-3-cis-7-myristoleoyl-[acyl-carrier protein]		C25H43N2O8PRS	-1
t3c9palmeACP[c]	trans-3-cis-9-palmitoleoyl-[acyl-carrier protein]		C27H47N2O8PRS	-1
tag6p-D[c]	D-Tagatose 6-phosphate		C6H11O9P	-2
tag6p-D[e]	D-Tagatose 6-phosphate		C6H11O9P	-2
tag6p-D[p]	D-Tagatose 6-phosphate		C6H11O9P	-2
tagdp-D[c]	D-Tagatose 1,6-biphosphate		C6H10O12P2	-4
tagur[c]	D-Tagaturonate		C6H9O7	-1
tartr-L[c]	L-tartrate		C4H4O6	-2
tartr-L[e]	L-tartrate		C4H4O6	-2
tartr-L[p]	L-tartrate		C4H4O6	-2
td2coa[c]	trans-Tetradec-2-enoyl-CoA		C35H56N7O17P3S	-4
tdcoa[c]	Tetradecanoyl-CoA (n-C14:0CoA)		C35H58N7O17P3S	-4
tddec2eACP[c]	trans-Dodec-2-enoyl-[acyl-carrier protein]		C23H41N2O8PRS	-1
tdeACP[c]	cis-tetradec-7-enoyl-[acyl-carrier protein] (n-C14:1)		C25H45N2O8PRS	-1
tdec2eACP[c]	trans-Dec-2-enoyl-[acyl-carrier protein]	C21H37N2O8PRS	C21H37N2O8PRS	-1
tdecoa[c]	Tetradecenoyl-CoA (n-C14:1CoA)		C35H56N7O17P3S	-4
thdp[c]	2,3,4,5-Tetrahydrodipicolinate		C7H7NO4	-2
thex2eACP[c]	trans-Hex-2-enoyl-[acyl-carrier protein]		C17H29N2O8PRS	-1
thf[c]	Tetrahydrofolate		C19H21N7O6	-2
thmmp[c]	Thiamin-monophosphate		C12H16N4O4PS	-1
thmnp[c]	Tetrahydromonapterin		C9H15N5O4	0
thmpp[c]	Thiamin-diphosphate		C12H16N4O7P2S	-2
thr-L[c]	L-Threonine		C4H9NO3	0
thrtrna[c]	L-Threonyl-tRNA(Thr)		C4H8NO2R	1
thym[c]	Thymine		C5H6N2O2	0
thym[e]	Thymine		C5H6N2O2	0
thym[p]	Thymine		C5H6N2O2	0
thymd[c]	Thymidine		C10H14N2O5	0
tmrs2eACP[c]	trans-Tetradec-2-enoyl-[acyl-carrier protein]		C25H45N2O8PRS	-1
toct2eACP[c]	trans-Oct-2-enoyl-[acyl-carrier protein]		C19H33N2O8PRS	-1
toctd2eACP[c]	trans-octadec-2-enoyl-[acyl-carrier protein]		C29H53N2O8PRS	-1
tpalm2eACP[c]	trans-Hexadec-2-enoyl-[acyl-carrier protein]		C27H49N2O8PRS	-1
trdox[c]	Thioredoxin-disulfide		X	0
trdrd[c]	Thioredoxin		XH2	0
tre[c]	alpha,alpha-Trehalose		C12H22O11	0
tre[e]	alpha,alpha-Trehalose		C12H22O11	0
tre[p]	alpha,alpha-Trehalose		C12H22O11	0
tre6p[c]	alpha,alpha-Trehalose 6-phosphate		C12H21O14P	-2
trnaala[c]	tRNA(Ala)		R	0
trnaarg[c]	tRNA(Arg)		R	0
trnaasp[c]	tRNA(Asp)		R	0
trnaglu[c]	tRNA-(Glu)		R	0
trnahis[c]	tRNA(His)		R	0
trnaile[c]	tRNA(Ile)		R	0
trnaleu[c]	tRNA(Leu)		R	0
trnamet[c]	tRNA(Met)		R	0
trnaphe[c]	tRNA(Phe)		R	0
trnapro[c]	tRNA(Pro)		R	0
trnasecys[c]	tRNA(SeCys)		R	0
trnaser[c]	tRNA(Ser)		R	0
trnathr[c]	tRNA(Thr)		R	0
trnatrp[c]	tRNA(Trp)		R	0
trnaval[c]	tRNA(Val)		R	0
trp-L[c]	L-Tryptophan		C11H12N2O2	0
trp-L[e]	L-Tryptophan		C11H12N2O2	0
trp-L[p]	L-Tryptophan		C11H12N2O2	0
trptrna[c]	L-Tryptophanyl-tRNA(Trp)		C11H11N2OR	1
ttdca[c]	tetradecanoate (n-C14:0)		C14H27O2	-1
ttdca[e]	tetradecanoate (n-C14:0)		C14H27O2	-1
ttdca[p]	tetradecanoate (n-C14:0)		C14H27O2	-1
ttdcap[c]	Tetradecanoyl-phosphate (n-C14:0)		C14H28O5P	-1
ttdcea[c]	tetradecenoate (n-C14:1)		C14H25O2	-1
ttdcea[e]	tetradecenoate (n-C14:1)		C14H25O2	-1
ttdcea[p]	tetradecenoate (n-C14:1)		C14H25O2	-1
ttdceap[c]	Tetradecanoyl-phosphate (n-C14:1)		C14H26O5P	-1
tungs[c]	tungstate		O4W1	-2
tungs[e]	tungstate		O4W1	-2
tungs[p]	tungstate		O4W1	-2
tyr-L[c]	L-Tyrosine		C9H11NO3	0
tyr-L[e]	L-Tyrosine		C9H11NO3	0
tyr-L[p]	L-Tyrosine		C9H11NO3	0
u23ga[c]	UDP-2,3-bis(3-hydroxytetradecanoyl)glucosamine		C43H75N3O20P2	-2
u3aga[c]	UDP-3-O-(3-hydroxytetradecanoyl)-N-acetylglucosamine		C31H51N3O19P2	-2
u3hga[c]	UDP-3-O-(3-hydroxytetradecanoyl)-D-glucosamine		C29H50N3O18P2	-1
uaagmda[c]	Undecaprenyl-diphospho-N-acetylmuramoyl-(N-acetylglucosamine)-L-alanyl-D-glutamyl-meso-2,6-diaminopimeloyl-D-alanyl-D-alanine		C95H152N8O28P2	-4
uaccg[c]	UDP-N-acetyl-3-(1-carboxyvinyl)-D-glucosamine		C20H26N3O19P2	-3
uacgam[c]	UDP-N-acetyl-alpha-D-glucosamine		C17H25N3O17P2	-2
uagmda[c]	Undecaprenyl-diphospho-N-acetylmuramoyl-L-alanyl-D-glutamyl-meso-2,6-diaminopimeloyl-D-alanyl-D-alanine		C87H139N7O23P2	-4
uama[c]	UDP-N-acetylmuramoyl-L-alanine		C23H33N4O20P2	-3
uamag[c]	UDP-N-acetylmuramoyl-L-alanyl-D-glutamate		C28H39N5O23P2	-4
uamr[c]	UDP-N-acetylmuramate		C20H28N3O19P2	-3
udcpdp[c]	di-trans,poly-cis-Undecaprenyl-diphosphate		C55H89O7P2	-3
udcpp[c]	di-trans,poly-cis-Undecaprenyl-phosphate		C55H89O4P	-2
udcpp[p]	di-trans,poly-cis-Undecaprenyl-phosphate		C55H89O4P	-2
udp[c]	UDP		C9H11N2O12P2	-3
udpg[c]	UDP-glucose		C15H22N2O17P2	-2
udpgal[c]	UDPgalactose		C15H22N2O17P2	-2
udpglcur[c]	UDP-D-glucuronate		C15H19N2O18P2	-3
ugmd[c]	UDP-N-acetylmuramoyl-L-alanyl-D-gamma-glutamyl-meso-2,6-diaminopimelate		C35H51N7O26P2	-4
ugmda[c]	UDP-N-acetylmuramoyl-L-alanyl-D-glutamyl-6-carboxy-L-lysyl-D-alanyl-D-alanine		C41H61N9O28P2	-4
um4p[c]	UDP-N-acetylmuramoyl-L-alanyl-D-gamma-glutamyl-meso-2,6-diaminopimelate-D-alanine		C38H56N8O27P2	-4
ump[c]	UMP		C9H11N2O9P	-2
ump[e]	UMP		C9H11N2O9P	-2
uppg3[c]	Uroporphyrinogen III		C40H36N4O16	-8
ura[c]	Uracil		C4H4N2O2	0
ura[e]	Uracil		C4H4N2O2	0
ura[p]	Uracil		C4H4N2O2	0
urate[c]	Urate		C5H4N4O3	0
urdglyc[c]	(-)-Ureidoglycolate		C3H5N2O4	-1
urea[c]	Urea		CH6N2O	2
uri[c]	Uridine		C9H12N2O6	0
utp[c]	Uridine-5-triphosphate		C9H11N2O15P3	-4
val-L[c]	L-Valine		C5H11NO2	0
val-L[e]	L-Valine		C5H11NO2	0
val-L[p]	L-Valine		C5H11NO2	0
valtrna[c]	L-Valyl-tRNA(Val)		C5H10NOR	1
wco[c]	tungsten binding cofactor		C10H10N5O8PS2W	-2
xan[c]	Xanthine		C5H4N4O2	0
xan[e]	Xanthine		C5H4N4O2	0
xan[p]	Xanthine		C5H4N4O2	0
xmp[c]	Xanthosine-5-phosphate		C10H11N4O9P	-2
xmp[e]	Xanthosine-5-phosphate		C10H11N4O9P	-2
xmp[p]	Xanthosine-5-phosphate		C10H11N4O9P	-2
xtp[c]	XTP		C10H11N4O15P3	-4
xtsn[c]	Xanthosine		C10H12N4O6	0
xtsn[e]	Xanthosine		C10H12N4O6	0
xtsn[p]	Xanthosine		C10H12N4O6	0
xu5p-D[c]	D-Xylulose-5-phosphate		C5H9O8P	-2
xyl[c]	Xylitol		C5H12O5	0
xylu-D[c]	D-Xylulose		C5H10O5	0
zn2[c]	Zinc		Zn	2
zn2[e]	Zinc-exchange		Zn	2
zn2[p]	Zinc-exchange		Zn	2
