# Supplementary material for: Insights into metabolic osmoadaptation of the ectoines-producer bacterium Chromohalobacter salexigens through a high-quality genome scale metabolic model
Source: Microb Cell Fact. 2018 Jan 9;17:2. doi: 10.1186/s12934-017-0852-0 (PMC5759318; doi:10.1186/s12934-017-0852-0)
Supplement: Supplementary file 3 — Additional file 3: Table S7. Essential genes at low and high salinity and their associated COGs. [file 12934_2017_852_MOESM3_ESM.xlsx]

## Sheet: essential genes
Table S7. Essential genes at low and high salinity and their associated COGs. Those genes that are essential only at high salinity are showed in red
	Growth rate KO high salinity (mmolgDW-1h-1)	Growth rate KO low salinity (mmolgDW-1h-1)	NCBI Gene annotation	COG NUMBER	CEG NUMBER
Csal_0005	0	0	D-alpha,beta-D-heptose 1,7-bisphosphate phosphatase	COG0241E	CEG1090
Csal_0018	0	0	three-deoxy-D-manno-octulosonic-acid transferase-like protein	COG1519M	CEG0226
Csal_0020	0	0	L-threonine ammonia-lyase	COG1171E	CEG1303
Csal_0063	0	0	aspartate carbamoyltransferase	COG0540F	CEG0842
Csal_0098	0	0	farnesyl-diphosphate synthase	COG0142H	CEG0253
Csal_0099	0	0	1-deoxy-D-xylulose-5-phosphate synthase	COG1154HI	CEG0161
Csal_0116	0	0	uroporphyrinogen decarboxylase	COG0407H	CEG0171
Csal_0128	0	0	oxidoreductase FAD-binding protein	COG1018C	CEG0683
Csal_0254	0	0	maltoporin	COG4580G	-
Csal_0385	0	0	S-adenosylmethionine synthetase	COG0192H	CEG0051
Csal_0396	0	0	5,10-methylenetetrahydrofolate reductase	COG0685E	CEG2780
Csal_0407	0	0	pantothenate kinase	COG1521K	CEG0449
Csal_0455	0	0	phospholipid/glycerol acyltransferase	COG0204I	CEG0146
Csal_0456	0	0	3-oxoacyl-ACP synthase	COG0304IQ	CEG0350
Csal_0457	0	0	3-hydroxydecanoyl-ACP dehydratase	COG0764I	CEG0179
Csal_0480	0	0	riboflavin kinase/FMN adenylyltransferase	COG0196H	CEG0198
Csal_0484	0	0	4-hydroxy-3-methylbut-2-enyl diphosphate reductase	COG0761IM	CEG0242
Csal_0495	0	0	NH(3)-dependent NAD(+) synthetase	COG0171H	CEG0067
Csal_0501	0	0	acetolactate synthase, large subunit	COG0028EH	CEG3156
Csal_0502	0	0	acetolactate synthase 3 regulatory subunit	COG0440E	CEG0826
Csal_0504	0	0	ketol-acid reductoisomerase	COG0059EH	CEG0604
Csal_0505	0	0	CDP-diacylglycerol--serine O-phosphatidyltransferase	COG1183I	CEG0442
Csal_0507	0	0	histidinol-phosphate aminotransferase	COG0079E	CEG0761
Csal_0516	0	0	imidazole glycerol phosphate synthase subunit HisF	COG0107E	CEG1058
Csal_0517	0	0	1-(5-phosphoribosyl)-5-[(5-phosphoribosylamino)methylideneamino] imidazole-4-carboxamide isomerase	COG0106E	CEG0745
Csal_0518	0	0	imidazole glycerol phosphate synthase subunit HisH	COG0118E	CEG0767
Csal_0519	0	0	imidazoleglycerol-phosphate dehydratase	COG0131E	CEG0769
Csal_0538	0	0	hypothetical protein	COG0028EH	CEG3156
Csal_0557	0	0	succinyl-diaminopimelate desuccinylase	COG0624E	CEG0264
Csal_0558	0	0	2,3,4,5-tetrahydropyridine-2,6-carboxylate N-succinyltransferase	COG2171E	CEG0247
Csal_0560	0	0	succinyldiaminopimelate transaminase	COG0436E	CEG0825
Csal_0565	0	0	uridylate kinase	COG0528F	CEG0018
Csal_0567	0	0	undecaprenyl pyrophosphate synthetase	COG0020I	CEG0192
Csal_0568	0	0	phosphatidate cytidylyltransferase	COG0575I	CEG0106
Csal_0569	0	0	1-deoxy-D-xylulose 5-phosphate reductoisomerase	COG0743I	CEG0176
Csal_0573	0	0	UDP-3-O-[3-hydroxymyristoyl] glucosamine N-acyltransferase	COG1044M	CEG0182
Csal_0574	0	0	(3R)-hydroxymyristoyl-ACP dehydratase	COG0764I	CEG0179
Csal_0575	0	0	acyl-[acyl-carrier-protein]--UDP-N-acetylglucosamine O-acyltransferase	COG1043M	CEG0207
Csal_0576	0	0	lipid-A-disaccharide synthase	COG0763M	CEG0221
Csal_0594	0	0	phosphoribosyl-ATP pyrophosphatase	COG0140E	CEG1069
Csal_0613	0	0	shikimate kinase	COG0703E	CEG0297
Csal_0614	0	0	3-dehydroquinate synthase	COG0337E	CEG0415
Csal_0617	0	0	CTP synthetase	COG0504F	CEG0104
Csal_0618	0	0	2-dehydro-3-deoxyphosphooctonate aldolase	COG2877M	CEG0344
Csal_0626	0	0	aspartate kinase	COG0527E	CEG0422
Csal_0731	0	0	GMP synthase	COG0519F	-
Csal_0785	0	0	3-ketoacyl-ACP reductase	COG1028IQR	CEG0079
Csal_0796	0	0	protoporphyrinogen oxidase	COG1232H	CEG2523
Csal_0841	0	0	phosphoribosylformylglycinamidine synthase	COG0046F	CEG3145
Csal_0852	0	0	quinolinate synthetase	COG0379H	CEG1134
Csal_0853	0	0	nicotinate-nucleotide pyrophosphorylase	COG0157H	CEG1076
Csal_0857	0	0	adenylate kinase	COG0563F	CEG0077
Csal_0859	0	0	undecaprenyl pyrophosphate phosphatase	COG1968V	CEG1399
Csal_0897	0	0	ferrochelatase	COG0276H	CEG0167
Csal_0909	0	0	phosphoribosylamine--glycine ligase	COG0151F	CEG0610
Csal_0958	0	0	protoheme IX farnesyltransferase	COG0109O	CEG3130
Csal_0970	0	0	2-amino-4-hydroxy-6-hydroxymethyldihydropteridine pyrophosphokinase	COG0801H	CEG0435
Csal_0971	0	0	dihydroneopterin aldolase	COG1539H	CEG0227
Csal_1211	0	0	glutamyl-tRNA synthetase	COG0008J	CEG0003
Csal_1212	0	0	citrate synthase	COG0372C	CEG0819
Csal_1215	0	0	succinate dehydrogenase flavoprotein subunit	COG1053C	CEG0339
Csal_1236	0	0	SufS subfamily cysteine desulfurase	COG0520E	CEG0292
Csal_1260	0	0	phosphoribosylanthranilate isomerase	COG0135E	CEG3109
Csal_1261	0	0	tryptophan synthase subunit beta	COG0133E	CEG0481
Csal_1262	0	0	tryptophan synthase subunit alpha	COG0159E	CEG0776
Csal_1264	0	0	bifunctional folylpolyglutamate synthase/dihydrofolate synthase	COG0285H	CEG0284
Csal_1267	0	0	amidophosphoribosyltransferase	COG0034F	CEG0753
Csal_1268	0	0	O-succinylhomoserine sulfhydrylase	COG0626E	CEG1195
Csal_1282	0	0	adenylosuccinate synthetase	COG0104F	CEG0479
Csal_1307	0	0	inorganic polyphosphate/ATP-NAD kinase	COG0061G	CEG0126
Csal_1320	0	0	aromatic amino acid aminotransferase	COG1448E	CEG2429
Csal_1321	0	0	pterin-4-alpha-carbinolamine dehydratase	COG2154H	CEG2204
Csal_1338	0	0	glutamate racemase	COG0796M	CEG0158
Csal_1524	0	0	ribose-phosphate pyrophosphokinase	COG0462FE	CEG0135
Csal_1525	0	0	4-diphosphocytidyl-2-C-methyl-D-erythritol kinase	COG1947I	CEG0229
Csal_1528	0	0	glutamyl-tRNA reductase	COG0373H	CEG0286
Csal_1542	0	0	nicotinate-nucleotide adenylyltransferase	COG1057H	CEG0183
Csal_1586	0	0	Lipid A export ATP-binding/permease MsbA	COG1132V	CEG0273
Csal_1587	0	0	tetraacyldisaccharide 4'-kinase	COG1663M	CEG0246
Csal_1589	0	0	3-deoxy-D-manno-octulosonate cytidylyltransferase	COG1212M	CEG0276
Csal_1591	0	0	UDP-N-acetylmuramate dehydrogenase	COG0812M	CEG0078
Csal_1600	0	0	ACP S-malonyltransferase	COG0331I	CEG0169
Csal_1601	0	0	3-oxoacyl-ACP reductase	COG1028IQR	CEG0079
Csal_1604	0	0	aminodeoxychorismate lyase apoprotein	COG0115EH	CEG1062
Csal_1606	0	0	thymidylate kinase	COG0125F	CEG0094
Csal_1672	0	0	3'(2'),5'-bisphosphate nucleotidase	COG1218P	CEG1312
Csal_1687	0	0	sulfate adenylyltransferase subunit 1 / adenylylsulfate kinase	COG2895P	CEG2066
Csal_1758	0	0	short-chain dehydrogenase/reductase SDR	COG1028IQR	CEG0079
Csal_1871	0	0	binding-protein-dependent transport system inner membrane protein	COG1173EP	CEG0378
Csal_1872	0	0	binding-protein-dependent transport system inner membrane protein	COG0601EP	CEG0854
Csal_1873	0	0	extracellular solute-binding protein	COG0747E	CEG1226
Csal_1874	0	0	carbonate dehydratase	COG0288P	CEG0495
Csal_1876	0	0	L-2,4-diaminobutyric acid acetyltransferase	COG0456R	CEG1148
Csal_1877	0	0	diaminobutyrate--2-oxoglutarate aminotransferase	COG0160E	-
Csal_1878	0	0	L-ectoine synthase	COG1917S	-
Csal_1883	0	0	phosphoribosyl-AMP cyclohydrolase	COG0139E	CEG1068
Csal_2006	0	0	K+-dependent Na+/Ca+ exchanger-like protein	COG0530P	-
Csal_2037	0	0	asparaginase	COG0252EJ	CEG1098
Csal_2048	0	0	methenyltetrahydrofolate cyclohydrolase	COG0190H	CEG0145
Csal_2049	0	0	S-ribosylhomocysteinase	COG1854T	-
Csal_2050	0	0	methylthioadenosine nucleosidase	COG0775F	CEG0539
Csal_2054	0	0	UDP-2,3-diacylglucosamine hydrolase	COG2908S	CEG0310
Csal_2099	0	0	riboflavin synthase subunit alpha	COG0307H	CEG0411
Csal_2112	0	0	phosphoribosylformylglycinamidine cyclo-ligase	COG0150F	CEG0775
Csal_2113	0	0	phosphoribosylglycinamide formyltransferase	COG0299F	CEG0626
Csal_2127	0	0	argininosuccinate synthase	COG0137E	CEG0771
Csal_2130	0	0	ornithine carbamoyltransferase	COG0078E	CEG1052
Csal_2147	0	0	2-dehydropantoate 2-reductase	COG1893H	CEG2289
Csal_2155	0	0	orotidine 5'-phosphate decarboxylase	COG0284F	CEG0494
Csal_2157	0	0	3-ketoacyl-ACP reductase	COG1028IQR	CEG0079
Csal_2164	0	0	cytidylate kinase	COG0283F	CEG0057
Csal_2165	0	0	bifunctional cyclohexadienyl dehydrogenase/ 3-phosphoshikimate 1-carboxyvinyltransferase	COG0128E	CEG0609
Csal_2166	0	0	chorismate mutase / prephenate dehydratase	COG0077E	CEG0605
Csal_2177	0	0	dephospho-CoA kinase	COG0237H	CEG0149
Csal_2179	0	0	hypothetical protein	COG0352H	CEG0501
Csal_2184	0	0	UDP-3-O-[3-hydroxymyristoyl] N-acetylglucosamine deacetylase	COG0774M	CEG0243
Csal_2188	0	0	D-alanine--D-alanine ligase	COG1181M	CEG0063
Csal_2189	0	0	UDP-N-acetylmuramate--L-alanine ligase	COG0773M	CEG0043
Csal_2190	0	0	undecaprenyldiphospho-muramoylpentapeptide beta-N- acetylglucosaminyltransferase	COG0707M	CEG0042
Csal_2192	0	0	UDP-N-acetylmuramoylalanine--D-glutamate ligase	COG0771M	CEG0089
Csal_2193	0	0	phospho-N-acetylmuramoyl-pentapeptide-transferase	COG0472M	CEG0075
Csal_2194	0	0	UDP-N-acetylmuramoyl-tripeptide--D-alanyl-D-alanine ligase	COG0770M	CEG0121
Csal_2195	0	0	UDP-N-acetylmuramoylalanyl-D-glutamate--2,6-diaminopimelate ligase	COG0769M	CEG0061
Csal_2212	0	0	histidinol dehydrogenase	COG0141E	CEG0772
Csal_2214	0	0	UDP-N-acetylglucosamine 1-carboxyvinyltransferase	COG0766M	CEG0206
Csal_2221	0	0	KpsF/GutQ family protein	COG0794M	CEG0674
Csal_2222	0	0	phosphatase kdsC	COG1778R	CEG1377
Csal_2285	0	0	acetyl-CoA carboxylase, biotin carboxylase	COG0439I	CEG0172
Csal_2286	0	0	50S ribosomal protein L11	COG2264J	CEG2158
Csal_2289	0	0	IMP cyclohydrolase / phosphoribosylaminoimidazolecarboxamide formyltransferase	COG0138F	CEG0401
Csal_2294	0	0	GTP cyclohydrolase I	COG0302H	CEG0200
Csal_2314	0	0	uroporphyrinogen-III C-methyltransferase	COG0007H	CEG0749
Csal_2319	0	0	indole-3-glycerol phosphate synthase	COG0134E	CEG0770
Csal_2320	0	0	anthranilate phosphoribosyltransferase	COG0547E	CEG0651
Csal_2321	0	0	anthranilate synthase component II	COG0512EH	CEG0647
Csal_2323	0	0	anthranilate synthase, component I	COG0147EH	CEG0774
Csal_2371	0	0	short-chain dehydrogenase/reductase SDR	COG1028IQR	CEG0079
Csal_2427	0	0	phosphoadenylylsulfate reductase	COG0175EH	CEG0781
Csal_2446	0	0	adenylosuccinate lyase	COG0015F	CEG0213
Csal_2450	0	0	aspartate-semialdehyde dehydrogenase	COG0136E	CEG0231
Csal_2451	0	0	3-isopropylmalate dehydrogenase	COG0473CE	CEG0830
Csal_2452	0	0	3-isopropylmalate dehydratase small subunit	COG0066E	CEG0476
Csal_2453	0	0	isopropylmalate isomerase large subunit	COG0065E	CEG0760
Csal_2466	0	0	chorismate synthase	COG0082E	CEG0477
Csal_2490	0	0	NAD(P)H-dependent glycerol-3-phosphate dehydrogenase	COG0240C	CEG0283
Csal_2529	0	0	phosphatidylserine decarboxylase	COG0688I	CEG0364
Csal_2551	0	0	Serine O-acetyltransferase	COG1045E	CEG0905
Csal_2571	0	0	dihydrofolate reductase	COG0262H	CEG0131
Csal_2572	0	0	thymidylate synthase	COG0207F	CEG0098
Csal_2583	0	0	6,7-dimethyl-8-ribityllumazine synthase	COG0054H	CEG0252
Csal_2584	0	0	GTP cyclohydrolase II	COG0108H	CEG0764
Csal_2585	0	0	diaminohydroxyphosphoribosylaminopyrimidine deaminase / 5-amino-6-(5-phosphoribosylamino)uracil reductase	COG0117H	CEG0316
Csal_2629	0	0	alanine racemase	COG0787M	CEG0302
Csal_2637	0	0	2-C-methyl-D-erythritol 2,4-cyclo diphosphate synthase	COG0245I	CEG0214
Csal_2638	0	0	2-C-methyl-D-erythritol 4-phosphate cytidylyltransferase	COG1211I	CEG0185
Csal_2675	0	0	molybdate ABC transporter ATP-binding protein	COG4148P	CEG1724
Csal_2676	0	0	molybdate ABC transporter permease	COG4149P	CEG1723
Csal_2677	0	0	molybdenum ABC transporter periplasmic molybdate-binding protein	COG0725P	CEG2760
Csal_2714	0	0	N-acetyl-gamma-glutamyl-phosphate reductase	COG0002E	CEG0594
Csal_2758	0	0	beta-ketoacyl synthase	COG0304IQ	CEG0350
Csal_2760	0	0	3-ketoacyl-ACP reductase	COG1028IQR	CEG0079
Csal_2808	0	0	acetylornithine aminotransferase	COG4992E	CEG1552
Csal_2813	0	0	phosphoribosylaminoimidazolesuccinocarboxamide synthase	COG0152F	CEG0611
Csal_2850	0	0	nucleoside diphosphate kinase	COG0105F	CEG0345
Csal_2897	0	0	phosphoribosylaminoimidazole carboxylase catalytic subunit	COG0041F	CEG1041
Csal_2898	0	0	phosphoribosylaminoimidazole carboxylase ATPase subunit	COG0026F	CEG0752
Csal_2913	0	0	aldehyde dehydrogenase	COG1012C	CEG0682
Csal_2919	0	0	branched chain amino acid aminotransferase	COG0115EH	CEG1062
Csal_2935	0	0	phosphopantetheine adenylyltransferase	COG0669H	CEG0139
Csal_2981	0	0	bifunctional phosphopantothenoylcysteine decarboxylase/phosphopantothenate synthase	COG0452H	CEG0152
Csal_2984	0	0	N-acetylglutamate kinase	COG0548E	CEG0843
Csal_3010	0	0	homoserine dehydrogenase	COG0460E	CEG0638
Csal_3057	0	0	homoserine O-acetyltransferase	COG2021E	CEG1408
Csal_3065	0	0	3-methyl-2-oxobutanoate hydroxymethyltransferase	COG0413H	CEG0287
Csal_3066	0	0	pantothenate synthetase	COG0414H	CEG0288
Csal_3067	0	0	aspartate alpha-decarboxylase	COG0853H	CEG1266
Csal_3078	0	0	triosephosphate isomerase	COG0149G	CEG0144
Csal_3079	0	0	phosphoglucosamine mutase	COG1109G	CEG0160
Csal_3080	0	0	dihydropteroate synthase	COG0294H	CEG0257
Csal_3085	0	0	carbamoyl-phosphate synthase large subunit	COG0458EF	CEG0510
Csal_3086	0	0	carbamoyl-phosphate synthase small subunit	COG0505EF	CEG0645
Csal_3087	0	0	dihydrodipicolinate reductase	COG0289E	CEG0168
Csal_3108	0	0	uroporphyrinogen III synthase HEM4	COG1587H	CEG0383
Csal_3109	0	0	hydroxymethylbilane synthase	COG0181H	CEG0197
Csal_3110	0	0	argininosuccinate lyase	COG0165E	CEG0485
Csal_3112	0	0	diaminopimelate decarboxylase	COG0019E	CEG0597
Csal_3113	0	0	diaminopimelate epimerase	COG0253E	CEG0256
Csal_3204	0	0	orotate phosphoribosyltransferase	COG0461F	CEG0639
Csal_3231	0	0	dihydroorotase	COG0418F	CEG2970
Csal_3233	0	0	guanylate kinase	COG0194F	CEG0052
Csal_3261	0	0	zinc/iron permease	COG0428P	-
Csal_3279	0	0	delta-aminolevulinic acid dehydratase	COG0113H	CEG0346
Csal_3280	0	0	glutamine--fructose-6-phosphate transaminase	COG0449M	CEG0218
Csal_3283	0	0.1538	ATP synthase F1 subunit epsilon	COG0355C	CEG0259
Csal_3284	0	0.1538	F0F1 ATP synthase subunit beta	COG0055C	CEG0193
Csal_3285	0	0.1538	ATP synthase F1 subunit gamma	COG0224C	CEG0255
Csal_3286	0	0.1538	ATP synthase F1 subunit alpha	COG0056C	CEG0194
Csal_3287	0	0.1538	ATP synthase F1 subunit delta	COG0712C	CEG0298
Csal_3288	0	0.1538	F0F1 ATP synthase subunit B	COG0711C	CEG0174
Csal_3289	0	0.1538	ATP synthase F0 subunit C	COG0636C	CEG0294
Csal_3290	0	0.1538	F0F1 ATP synthase subunit A	COG0356C	CEG0321
Csal_3300	0	0	VWA containing CoxE-like protein	COG0038P	CEG3150
Csal_3304	0	0	glutamate-1-semialdehyde 2,1-aminomutase	COG0001H	CEG0313
